# Supplementary material for: Genome Assembly and Transcriptome Analysis of the Fungus Coniella diplodiella During Infection on Grapevine (Vitis vinifera L.)
Source: Front Microbiol. 2021 Jan 11;11:599150. doi: 10.3389/fmicb.2020.599150 (PMC7829486; doi:10.3389/fmicb.2020.599150)
Supplement: Supplementary Table 1 — BUSCO analysis of C. diplodiella contigs. [file Data_Sheet_1.xlsx]

## Sheet: Table S1
Supplementary Table S1. BUSCO analysis of C. diplodiella contigs
Type					Number		Percent(%)
Complete BUSCOs (C)					1287		97.8
Complete and single-copy BUSCOs (S)					1284		97.6
Complete and duplicated BUSCOs (D)					3		0.2
Fragmented BUSCOs (F)					10		0.8
Missing BUSCOs (M)					18		1.4
Total BUSCO groups searched					1315		-

## Sheet: Table S2 
Supplementary Table S2. Statistics of C. diplodiella gene annotation
Database					Annotated Gene_Number		Annotation_Ratio
KOG					2870		0.3052
KEGG					3578		0.3805
NR					9125		0.9704
SwissProt					6557		0.6973
GO					4219		0.4487
Total_cds_sequence					9403		-
Overall_annotated					9134		0.9714

## Sheet: Table S3
Supplementary Table S3. Summary of C. diplodiella gene annotation
gene_id	AA length	KOG_ID	KOG_Evalue	KOG_Score	KOG_Annotation	GO:BiologicalProcess	GO:CellularComponent	GO:MolecularFunction	KEGG_Ortholog	NR_Protein	NR_Evalue	NR_Score	NR_Annotation	Swissprot_Protein	Swissprot_Evalue	Swissprot_Score	Swissprot_Annotation
Cdip_00001 [mRNA] [translate_table: standard]	88	-	-	-	-	-	-	-	-	-	-	-	-	-	-	-	-
Cdip_00002 [mRNA] [translate_table: standard]	101	-	-	-	-	-	-	-	-	-	-	-	-	-	-	-	-
Cdip_00003 [mRNA] [translate_table: standard]	867	-	-	-	-	-	-	-	-	XP_020129199.1	1.3e-132	479.9	XP_020129199.1 het domain [Diplodia corticola]	-	-	-	-
Cdip_00004 [mRNA] [translate_table: standard]	488	-	-	-	-	-	-	-	-	ORY65430.1	3e-113	414.8	ORY65430.1 hypothetical protein BCR38DRAFT_432753 [Pseudomassariella vexata]	-	-	-	-
Cdip_00005 [mRNA] [translate_table: standard]	547	-	-	-	-	GO:0055085(transmembrane transport)	GO:0016021(integral component of membrane)	-	K22134 GLIA; MFS transporter, DHA2 family, glioxin efflux transporter	OTA65996.1	5.8e-150	537	OTA65996.1 putative MFS transporter [Hypoxylon sp. EC38]	L7X3H5|CURE_ASPTE	2.93e-166	486	Dehydrocurvularin exporter OS=Aspergillus terreus OX=33178 GN=curE PE=3 SV=1
Cdip_00006 [mRNA] [translate_table: standard]	580	-	-	-	-	GO:0055114(oxidation-reduction process)	-	GO:0016491(oxidoreductase activity),GO:0050660(flavin adenine dinucleotide binding)	-	OTA81921.1	2.9e-176	624.4	OTA81921.1 hypothetical protein M434DRAFT_85046 [Hypoxylon sp. CO27-5]	G2QDQ9|VAO15_MYCTT	1.48e-121	373	VAO-type flavoprotein oxidase VAO615 OS=Myceliophthora thermophila (strain ATCC 42464 / BCRC 31852 / DSM 1799) OX=573729 GN=MYCTH_2305637 PE=1 SV=1
Cdip_00007 [mRNA] [translate_table: standard]	581	KOG0159	3.78e-16	82.4	Secondary metabolites biosynthesis, transport and catabolism	GO:0055114(oxidation-reduction process)	-	GO:0005506(iron ion binding),GO:0016705(oxidoreductase activity, acting on paired donors, with incorporation or reduction of molecular oxygen),GO:0020037(heme binding)	-	CZR67897.1	1.8e-162	578.6	CZR67897.1 related to TRI13-cytochrome P450 [Phialocephala subalpina]	Q9C1I4|TRI13_FUSSP	9.95e-146	436	Cytochrome P450 monooxygenase TRI13 OS=Fusarium sporotrichioides OX=5514 GN=TRI13 PE=2 SV=2
Cdip_00008 [mRNA] [translate_table: standard]	596	KOG0156	2.49e-16	83.6	Secondary metabolites biosynthesis, transport and catabolism	GO:0055114(oxidation-reduction process)	-	GO:0005506(iron ion binding),GO:0016705(oxidoreductase activity, acting on paired donors, with incorporation or reduction of molecular oxygen),GO:0020037(heme binding)	-	XP_025578890.1	4.8e-182	643.7	XP_025578890.1 cytochrome P450 monooxygenase [Aspergillus ibericus CBS 121593]	Q9C1I4|TRI13_FUSSP	2.36e-163	481	Cytochrome P450 monooxygenase TRI13 OS=Fusarium sporotrichioides OX=5514 GN=TRI13 PE=2 SV=2
Cdip_00009 [mRNA] [translate_table: standard]	444	KOG0158	7.29e-26	111	Secondary metabolites biosynthesis, transport and catabolism	GO:0055114(oxidation-reduction process)	-	GO:0005506(iron ion binding),GO:0016705(oxidoreductase activity, acting on paired donors, with incorporation or reduction of molecular oxygen),GO:0020037(heme binding)	-	KXX76486.1	1.8e-173	614.8	KXX76486.1 Trichodiene oxygenase [Madurella mycetomatis]	A0A068ACU3|BREF6_EUPBR	1.89e-78	255	Cytochrome P450 monooxygenase orf6 OS=Eupenicillium brefeldianum OX=1131482 GN=orf6 PE=2 SV=1
Cdip_00010 [mRNA] [translate_table: standard]	818	KOG4177	1.57e-12	73.6	Cell wall/membrane/envelope biogenesis	GO:0055114(oxidation-reduction process)	-	GO:0016491(oxidoreductase activity),GO:0050660(flavin adenine dinucleotide binding)	-	PQE19482.1	1.7e-158	565.8	PQE19482.1 6-Hydroxy-D-Nicotine Oxidase protein [Rutstroemia sp. NJR-2017a WRK4]	D7UQ40|SOL5_ALTSO	3.46e-48	182	Bifunctional solanapyrone synthase OS=Alternaria solani OX=48100 GN=sol5 PE=1 SV=1
Cdip_00011 [mRNA] [translate_table: standard]	573	KOG0159	7.79e-19	91.3	Secondary metabolites biosynthesis, transport and catabolism	GO:0055114(oxidation-reduction process)	-	GO:0005506(iron ion binding),GO:0016705(oxidoreductase activity, acting on paired donors, with incorporation or reduction of molecular oxygen),GO:0020037(heme binding)	-	XP_025578890.1	9e-194	682.6	XP_025578890.1 cytochrome P450 monooxygenase [Aspergillus ibericus CBS 121593]	Q9C1I4|TRI13_FUSSP	4.56e-171	500	Cytochrome P450 monooxygenase TRI13 OS=Fusarium sporotrichioides OX=5514 GN=TRI13 PE=2 SV=2
Cdip_00012 [mRNA] [translate_table: standard]	527	KOG0156	3.08e-26	113	Secondary metabolites biosynthesis, transport and catabolism	GO:0055114(oxidation-reduction process)	-	GO:0005506(iron ion binding),GO:0016705(oxidoreductase activity, acting on paired donors, with incorporation or reduction of molecular oxygen),GO:0020037(heme binding)	-	PQE04379.1	1.5e-174	618.6	PQE04379.1 cytochrome P450 protein [Rutstroemia sp. NJR-2017a BVV2]	Q6WP49|BOT1_BOTFU	1.92e-74	247	Cytochrome P450 monooxygenase BOT1 OS=Botryotinia fuckeliana OX=40559 GN=BOT1 PE=1 SV=1
Cdip_00013 [mRNA] [translate_table: standard]	2444	KOG1202	1.31e-87	322	Lipid transport and metabolism	GO:0055114(oxidation-reduction process)	-	-	-	PQE04373.1	0	3044.6	PQE04373.1 Acyl transferase acyl hydrolase lysophospholipase protein [Rutstroemia sp. NJR-2017a BVV2]	A0A068ABB7|BREF7_EUPBR	0	2002	Highly reducing polyketide synthase OS=Eupenicillium brefeldianum OX=1131482 GN=Bref-PKS PE=1 SV=1
Cdip_00014 [mRNA] [translate_table: standard]	220	-	-	-	-	-	-	-	-	KXX76490.1	4.6e-82	310.1	KXX76490.1 hypothetical protein MMYC01_206838 [Madurella mycetomatis]	A0A068ACU9|BREF2_EUPBR	8.68e-42	146	Thiohydrolase OS=Eupenicillium brefeldianum OX=1131482 GN=Bref-TH PE=1 SV=1
Cdip_00015 [mRNA] [translate_table: standard]	280	-	-	-	-	-	-	-	-	ROV99470.1	3e-142	510.4	ROV99470.1 hypothetical protein VMCG_06315 [Valsa malicola]	A0A0U1LQE2|CCTT_TALIS	5.69e-92	276	Short-chain dehydrogenase cctT OS=Talaromyces islandicus OX=28573 GN=cctT PE=3 SV=1
Cdip_00016 [mRNA] [translate_table: standard]	320	-	-	-	-	-	-	-	-	KID63682.1	6.9e-143	512.7	KID63682.1 NAD(P)-binding protein, partial [Metarhizium anisopliae ARSEF 549]	Q54LW0|PADA_DICDI	1.82e-08	58.2	Prestalk A differentiation protein A OS=Dictyostelium discoideum OX=44689 GN=padA PE=3 SV=2
Cdip_00017 [mRNA] [translate_table: standard]	393	-	-	-	-	-	-	-	-	OIW30029.1	7.4e-30	137.5	OIW30029.1 hypothetical protein CONLIGDRAFT_355819 [Coniochaeta ligniaria NRRL 30616]	-	-	-	-
Cdip_00018 [mRNA] [translate_table: standard]	598	KOG4389	1.12e-42	163	Signal transduction mechanisms	-	-	-	-	XP_022584657.1	1.9e-226	791.2	XP_022584657.1 hypothetical protein ASPZODRAFT_110266 [Penicilliopsis zonata CBS 506.65]	P79066|LIP1_GEOFE	2.19e-70	240	Lipase 1 OS=Geotrichum fermentans OX=44066 GN=LIP1 PE=1 SV=1
Cdip_00019 [mRNA] [translate_table: standard]	570	-	-	-	-	GO:0055114(oxidation-reduction process)	-	GO:0016491(oxidoreductase activity),GO:0050660(flavin adenine dinucleotide binding)	-	XP_024708880.1	3.3e-164	584.3	XP_024708880.1 FAD-binding domain-containing protein [Aspergillus steynii IBT 23096]	D4B1Z7|A2478_ARTBC	1.46e-51	189	Uncharacterized FAD-linked oxidoreductase ARB_02478 OS=Arthroderma benhamiae (strain ATCC MYA-4681 / CBS 112371) OX=663331 GN=ARB_02478 PE=1 SV=1
Cdip_00020 [mRNA] [translate_table: standard]	526	KOG1516	2.95e-26	114	General function prediction only	-	-	-	-	XP_007838777.1	6.7e-236	822.4	XP_007838777.1 hypothetical protein PFICI_12005 [Pestalotiopsis fici W106-1]	P37136|ACES_RAT	4.4e-27	118	Acetylcholinesterase OS=Rattus norvegicus OX=10116 GN=Ache PE=2 SV=1
Cdip_00021 [mRNA] [translate_table: standard]	353	-	-	-	-	-	-	-	-	PSR77687.1	1.8e-128	464.9	PSR77687.1 hypothetical protein BD289DRAFT_377579 [Coniella lustricola]	-	-	-	-
Cdip_00022 [mRNA] [translate_table: standard]	161	-	-	-	-	-	-	-	K00480 E1.14.13.1; salicylate hydroxylase [EC:1.14.13.1]	ROV94963.1	2.3e-54	217.6	ROV94963.1 hypothetical protein VMCG_08322 [Valsa malicola]	Q88FY2|6HN3M_PSEPK	1.24e-10	62	6-hydroxynicotinate 3-monooxygenase OS=Pseudomonas putida (strain ATCC 47054 / DSM 6125 / NCIMB 11950 / KT2440) OX=160488 GN=nicC PE=1 SV=1
Cdip_00023 [mRNA] [translate_table: standard]	528	-	-	-	-	GO:0006508(proteolysis)	-	GO:0004185(serine-type carboxypeptidase activity)	K01288 KEX1; carboxypeptidase D [EC:3.4.16.6]	PSR80522.1	1.8e-257	894	PSR80522.1 putative pheromone processing carboxypeptidase [Coniella lustricola]	P52718|PEPF_ASPNG	0	670	Serine-type carboxypeptidase F OS=Aspergillus niger OX=5061 GN=pepF PE=1 SV=3
Cdip_00024 [mRNA] [translate_table: standard]	280	-	-	-	-	-	-	-	-	PSR80520.1	1.8e-115	421.4	PSR80520.1 hypothetical protein BD289DRAFT_440630 [Coniella lustricola]	-	-	-	-
Cdip_00025 [mRNA] [translate_table: standard]	152	-	-	-	-	-	-	-	-	PSR80517.1	1.1e-61	241.9	PSR80517.1 hypothetical protein BD289DRAFT_62782 [Coniella lustricola]	-	-	-	-
Cdip_00026 [mRNA] [translate_table: standard]	450	-	-	-	-	GO:0055085(transmembrane transport)	GO:0016021(integral component of membrane)	-	-	PSR80515.1	6.6e-200	702.6	PSR80515.1 auxin efflux carrier [Coniella lustricola]	O14197|YDQ4_SCHPO	2.13e-15	81.6	Uncharacterized transporter C5D6.04 OS=Schizosaccharomyces pombe (strain 972 / ATCC 24843) OX=284812 GN=SPAC5D6.04 PE=3 SV=1
Cdip_00027 [mRNA] [translate_table: standard]	647	KOG0496	4.22e-104	332	Carbohydrate transport and metabolism	-	-	-	-	PSR80514.1	0	1163.3	PSR80514.1 putative beta-calactosidase [Coniella lustricola]	Q58D55|BGAL_BOVIN	4.94e-104	332	Beta-galactosidase OS=Bos taurus OX=9913 GN=GLB1 PE=2 SV=1
Cdip_00028 [mRNA] [translate_table: standard]	470	KOG2763	3.06e-57	196	Lipid transport and metabolism	-	-	-	K17361 ACOT9; acyl-coenzyme A thioesterase 9 [EC:3.1.2.-]	PSR80513.1	9.8e-247	858.2	PSR80513.1 HotDog domain-containing protein [Coniella lustricola]	Q9R0X4|ACOT9_MOUSE	9.83e-57	197	Acyl-coenzyme A thioesterase 9, mitochondrial OS=Mus musculus OX=10090 GN=Acot9 PE=1 SV=1
Cdip_00029 [mRNA] [translate_table: standard]	270	KOG4410	5.61e-31	119	Coenzyme transport and metabolism	-	-	-	K01934 MTHFS; 5-formyltetrahydrofolate cyclo-ligase [EC:6.3.3.2]	PSR80512.1	4.5e-119	433.3	PSR80512.1 hypothetical protein BD289DRAFT_455273 [Coniella lustricola]	Q2M296|MTHSD_HUMAN	2.15e-30	120	Methenyltetrahydrofolate synthase domain-containing protein OS=Homo sapiens OX=9606 GN=MTHFSD PE=1 SV=2
Cdip_00030 [mRNA] [translate_table: standard]	497	-	-	-	-	GO:0055085(transmembrane transport)	GO:0016021(integral component of membrane)	-	-	PSR80510.1	4.8e-260	902.5	PSR80510.1 vitamin b6 transporter bsu1 [Coniella lustricola]	O59833|YCUD_SCHPO	1.48e-144	428	Uncharacterized transporter C965.13 OS=Schizosaccharomyces pombe (strain 972 / ATCC 24843) OX=284812 GN=SPCC965.13 PE=3 SV=1
Cdip_00031 [mRNA] [translate_table: standard]	334	-	-	-	-	GO:0006364(rRNA processing)	GO:0030688(preribosome, small subunit precursor)	-	K14849 RRP1; ribosomal RNA-processing protein 1	PSR80509.1	2.2e-112	411.4	PSR80509.1 nucleolar protein,Nop52-domain-containing protein [Coniella lustricola]	Q9Y7M6|RRP1_SCHPO	4.09e-29	114	Ribosomal RNA-processing protein 1 homolog OS=Schizosaccharomyces pombe (strain 972 / ATCC 24843) OX=284812 GN=SPBC9B6.07 PE=3 SV=1
Cdip_00032 [mRNA] [translate_table: standard]	505	KOG1116	2.88e-82	270	Lipid transport and metabolism; Signal transduction mechanisms	-	-	GO:0016301(kinase activity)	K04718 SPHK; sphingosine kinase [EC:2.7.1.91]	PSR80508.1	9.5e-248	861.7	PSR80508.1 sphingosine kinase [Coniella lustricola]	Q06147|LCB5_YEAST	1.22e-81	270	Sphingoid long chain base kinase 5 OS=Saccharomyces cerevisiae (strain ATCC 204508 / S288c) OX=559292 GN=LCB5 PE=1 SV=1
Cdip_00033 [mRNA] [translate_table: standard]	198	-	-	-	-	-	-	-	-	PSR80507.1	1.4e-93	348.2	PSR80507.1 caffeine-induced death protein 2 [Coniella lustricola]	P38162|MIX23_YEAST	1.31e-07	53.1	Mitochondrial intermembrane space cysteine motif-containing protein MIX23 OS=Saccharomyces cerevisiae (strain ATCC 204508 / S288c) OX=559292 GN=MIX23 PE=1 SV=1
Cdip_00034 [mRNA] [translate_table: standard]	829	KOG1156	7.74e-160	489	Chromatin structure and dynamics	-	-	GO:0005515(protein binding)	K20792 NAA15_16; N-alpha-acetyltransferase 15/16, NatA auxiliary subunit	PSR80506.1	0	1333.9	PSR80506.1 NMDA receptor-regulated protein 1-domain-containing protein [Coniella lustricola]	Q80UM3|NAA15_MOUSE	1.26e-159	489	N-alpha-acetyltransferase 15, NatA auxiliary subunit OS=Mus musculus OX=10090 GN=Naa15 PE=1 SV=1
Cdip_00035 [mRNA] [translate_table: standard]	753	-	-	-	-	-	-	-	K21632 WOR2; white-opaque regulator 2	PSR75990.1	3.3e-135	488.4	PSR75990.1 hypothetical protein BD289DRAFT_463920 [Coniella lustricola]	-	-	-	-
Cdip_00036 [mRNA] [translate_table: standard]	359	-	-	-	-	GO:0055114(oxidation-reduction process)	-	GO:0016616(oxidoreductase activity, acting on the CH-OH group of donors, NAD or NADP as acceptor),GO:0051287(NAD binding)	K00015 gyaR, GOR1; glyoxylate reductase [EC:1.1.1.26]	PSR75989.1	1.6e-135	488.4	PSR75989.1 D-isomer specific 2-hydroxyacid dehydrogenase [Coniella lustricola]	O14075|YEAA_SCHPO	2.59e-90	277	Putative 2-hydroxyacid dehydrogenase UNK4.10 OS=Schizosaccharomyces pombe (strain 972 / ATCC 24843) OX=284812 GN=SPAC2E11.10 PE=2 SV=1
Cdip_00037 [mRNA] [translate_table: standard]	449	KOG1370	0	747	Coenzyme transport and metabolism	-	-	-	K01251 E3.3.1.1, ahcY; adenosylhomocysteinase [EC:3.3.1.1]	PSR75988.1	3.9e-253	879.4	PSR75988.1 Adenosylhomocysteinase [Coniella lustricola]	P83783|SAHH_CANAL	0	755	Adenosylhomocysteinase OS=Candida albicans (strain SC5314 / ATCC MYA-2876) OX=237561 GN=SAH1 PE=1 SV=2
Cdip_00038 [mRNA] [translate_table: standard]	360	-	-	-	-	-	-	GO:0005515(protein binding)	K03247 EIF3H; translation initiation factor 3 subunit H	PSR80008.1	2.9e-190	670.2	PSR80008.1 eukaryotic translation initiation factor 3 subunit-like protein [Coniella lustricola]	Q2GZK0|EIF3H_CHAGB	0	573	Eukaryotic translation initiation factor 3 subunit H OS=Chaetomium globosum (strain ATCC 6205 / CBS 148.51 / DSM 1962 / NBRC 6347 / NRRL 1970) OX=306901 GN=CHGG_05046 PE=3 SV=1
Cdip_00039 [mRNA] [translate_table: standard]	232	-	-	-	-	-	-	-	-	PSR80008.1	1.4e-92	345.1	PSR80008.1 eukaryotic translation initiation factor 3 subunit-like protein [Coniella lustricola]	Q9HDU7|YHE8_SCHPO	4.07e-31	117	UPF0643 protein PB2B2.08 OS=Schizosaccharomyces pombe (strain 972 / ATCC 24843) OX=284812 GN=SPBPB2B2.08 PE=3 SV=1
Cdip_00040 [mRNA] [translate_table: standard]	446	KOG0768	6.9e-24	102	Energy production and conversion	-	-	-	-	PSR80009.1	5.3e-109	400.6	PSR80009.1 mitochondrial carrier domain-containing protein, partial [Coniella lustricola]	Q641C8|SAMC_XENLA	2.56e-24	104	S-adenosylmethionine mitochondrial carrier protein OS=Xenopus laevis OX=8355 GN=slc25a26 PE=2 SV=1
Cdip_00041 [mRNA] [translate_table: standard]	344	-	-	-	-	-	-	-	-	KUI73410.1	1.2e-89	335.9	KUI73410.1 hypothetical protein VM1G_08894 [Valsa mali]	-	-	-	-
Cdip_00042 [mRNA] [translate_table: standard]	197	KOG3346	1.21e-08	54.3	General function prediction only	-	-	-	-	PSR80010.1	3.8e-67	260.4	PSR80010.1 phosphatidylethanolamine-binding protein [Coniella lustricola]	P14306|CPYI_YEAST	5.15e-08	54.3	Carboxypeptidase Y inhibitor OS=Saccharomyces cerevisiae (strain ATCC 204508 / S288c) OX=559292 GN=TFS1 PE=1 SV=2
Cdip_00043 [mRNA] [translate_table: standard]	296	-	-	-	-	-	-	-	-	PSR80011.1	7.5e-35	153.7	PSR80011.1 hypothetical protein BD289DRAFT_485253 [Coniella lustricola]	-	-	-	-
Cdip_00044 [mRNA] [translate_table: standard]	543	-	-	-	-	-	-	-	-	PSR80012.1	5.6e-270	935.6	PSR80012.1 hypothetical protein BD289DRAFT_374742 [Coniella lustricola]	Q03104|MSC1_YEAST	9.97e-25	111	Meiotic sister chromatid recombination protein 1 OS=Saccharomyces cerevisiae (strain ATCC 204508 / S288c) OX=559292 GN=MSC1 PE=1 SV=1
Cdip_00045 [mRNA] [translate_table: standard]	844	-	-	-	-	GO:0006388(tRNA splicing, via endonucleolytic cleavage and ligation)	-	GO:0003972(RNA ligase (ATP) activity),GO:0005524(ATP binding)	K14679 TRL1; tRNA ligase [EC:6.5.1.3]	PSR80013.1	0	1298.1	PSR80013.1 tRNA ligase [Coniella lustricola]	P09880|TRNL_YEAST	1.83e-167	509	tRNA ligase OS=Saccharomyces cerevisiae (strain ATCC 204508 / S288c) OX=559292 GN=TRL1 PE=1 SV=1
Cdip_00046 [mRNA] [translate_table: standard]	477	-	-	-	-	-	-	GO:0016757(transferase activity, transferring glycosyl groups)	K00766 trpD; anthranilate phosphoribosyltransferase [EC:2.4.2.18]	PSR80014.1	4.6e-220	769.6	PSR80014.1 glycosyl transferase [Coniella lustricola]	O60122|TRPD_SCHPO	5.37e-70	229	Anthranilate phosphoribosyltransferase OS=Schizosaccharomyces pombe (strain 972 / ATCC 24843) OX=284812 GN=trp4 PE=3 SV=1
Cdip_00047 [mRNA] [translate_table: standard]	348	-	-	-	-	-	-	-	K02864 RP-L10, MRPL10, rplJ; large subunit ribosomal protein L10	PSR80015.1	8.2e-142	509.2	PSR80015.1 hypothetical protein BD289DRAFT_441604 [Coniella lustricola]	P36521|RM11_YEAST	1.59e-14	75.9	54S ribosomal protein L11, mitochondrial OS=Saccharomyces cerevisiae (strain ATCC 204508 / S288c) OX=559292 GN=MRPL11 PE=1 SV=2
Cdip_00048 [mRNA] [translate_table: standard]	243	-	-	-	-	-	-	-	-	PSR80016.1	1.1e-92	345.5	PSR80016.1 hypothetical protein BD289DRAFT_508346 [Coniella lustricola]	Q58838|Y1443_METJA	4.74e-06	47.8	UPF0132 membrane protein MJ1443 OS=Methanocaldococcus jannaschii (strain ATCC 43067 / DSM 2661 / JAL-1 / JCM 10045 / NBRC 100440) OX=243232 GN=MJ1443 PE=3 SV=1
Cdip_00049 [mRNA] [translate_table: standard]	464	KOG0652	0	662	Posttranslational modification, protein turnover, chaperones	-	-	GO:0005524(ATP binding)	K03065 PSMC3, RPT5; 26S proteasome regulatory subunit T5	PSR80017.1	1.2e-228	798.1	PSR80017.1 26S proteasome regulatory subunit-like protein [Coniella lustricola]	O14126|PRS6A_SCHPO	0	663	26S proteasome regulatory subunit 6A OS=Schizosaccharomyces pombe (strain 972 / ATCC 24843) OX=284812 GN=tbp1 PE=3 SV=1
Cdip_00050 [mRNA] [translate_table: standard]	71	-	-	-	-	-	GO:0005576(extracellular region)	-	-	PSR80018.1	1.3e-25	120.9	PSR80018.1 cerato-ulmin [Coniella lustricola]	P52753|CRYP_CRYPA	3.55e-13	62	Cryparin OS=Cryphonectria parasitica OX=5116 GN=CRP PE=1 SV=1
Cdip_00051 [mRNA] [translate_table: standard]	372	-	-	-	-	GO:0005975(carbohydrate metabolic process)	-	GO:0004650(polygalacturonase activity)	K01213 E3.2.1.67; galacturan 1,4-alpha-galacturonidase [EC:3.2.1.67]	PSR80019.1	3.4e-125	454.1	PSR80019.1 glycosyl hydrolases family 28-domain-containing protein [Coniella lustricola]	O93883|PGLR_PENGR	9.41e-144	415	Polygalacturonase OS=Penicillium griseoroseum OX=84562 GN=PGG1 PE=3 SV=1
Cdip_00052 [mRNA] [translate_table: standard]	491	KOG0409	9.99e-60	214	General function prediction only	-	-	GO:0051287(NAD binding),GO:0050661(NADP binding)	K00020 mmsB, HIBADH; 3-hydroxyisobutyrate dehydrogenase [EC:1.1.1.31]	PSR80020.1	1.4e-131	475.7	PSR80020.1 NAD binding domain of 6-phosphogluconate dehydrogenase-domain-containing protein [Coniella lustricola]	Q0KBC7|LTND_CUPNH	1.36e-40	150	L-threonate dehydrogenase OS=Cupriavidus necator (strain ATCC 17699 / H16 / DSM 428 / Stanier 337) OX=381666 GN=ltnD PE=1 SV=1
Cdip_00053 [mRNA] [translate_table: standard]	288	KOG4153	5.21e-29	110	Carbohydrate transport and metabolism	GO:0005975(carbohydrate metabolic process)	-	GO:0008270(zinc ion binding),GO:0016832(aldehyde-lyase activity)	K01624 FBA, fbaA; fructose-bisphosphate aldolase, class II [EC:4.1.2.13]	ROV89768.1	5.2e-142	509.6	ROV89768.1 hypothetical protein VSDG_08578 [Valsa sordida]	P0CJ44|ALF_COCIM	1.63e-132	380	Putative fructose-bisphosphate aldolase OS=Coccidioides immitis (strain RS) OX=246410 GN=CIMG_05755 PE=1 SV=1
Cdip_00054 [mRNA] [translate_table: standard]	283	KOG1643	2.2e-23	97.1	Carbohydrate transport and metabolism	-	-	GO:0004807(triose-phosphate isomerase activity)	K01803 TPI, tpiA; triosephosphate isomerase (TIM) [EC:5.3.1.1]	PSR80022.1	1.7e-108	398.3	PSR80022.1 triosephosphate isomerase, partial [Coniella lustricola]	P0CL22|TPIS_COCIM	2.7e-59	193	Putative triosephosphate isomerase OS=Coccidioides immitis (strain RS) OX=246410 GN=CIMG_07933 PE=1 SV=1
Cdip_00055 [mRNA] [translate_table: standard]	349	-	-	-	-	-	-	-	-	XP_018657086.1	3.6e-36	158.3	XP_018657086.1 isoflavone reductase family protein [Trichoderma gamsii]	P52575|IFR_MEDSA	1e-06	53.5	Isoflavone reductase OS=Medicago sativa OX=3879 GN=IFR PE=1 SV=1
Cdip_00056 [mRNA] [translate_table: standard]	386	-	-	-	-	-	-	-	-	PSR80026.1	9e-190	668.7	PSR80026.1 hypothetical protein BD289DRAFT_374729 [Coniella lustricola]	A0A084B9Z2|SAT4_STACB	1.22e-06	53.1	Satratoxin biosynthesis SC1 cluster protein 4 OS=Stachybotrys chartarum (strain CBS 109288 / IBT 7711) OX=1280523 GN=SAT4 PE=3 SV=1
Cdip_00057 [mRNA] [translate_table: standard]	668	KOG4419	3.44e-105	337	Nucleotide transport and metabolism	GO:0009166(nucleotide catabolic process)	-	GO:0016787(hydrolase activity)	-	PSR82391.1	0	1201.8	PSR82391.1 flagellar associated protein [Coniella lustricola]	O34313|NTPES_BACSU	1.62e-29	129	Trifunctional nucleotide phosphoesterase protein YfkN OS=Bacillus subtilis (strain 168) OX=224308 GN=yfkN PE=1 SV=1
Cdip_00058 [mRNA] [translate_table: standard]	201	-	-	-	-	-	-	-	-	PSR82390.1	8.8e-88	328.9	PSR82390.1 acyl-CoA N-acyltransferase [Coniella lustricola]	P79081|ATS1_SCHPO	7.49e-28	105	N-acetyltransferase ats1 OS=Schizosaccharomyces pombe (strain 972 / ATCC 24843) OX=284812 GN=ats1 PE=2 SV=1
Cdip_00059 [mRNA] [translate_table: standard]	429	-	-	-	-	-	-	-	-	PSR82389.1	4e-162	577	PSR82389.1 hypothetical protein BD289DRAFT_371310 [Coniella lustricola]	-	-	-	-
Cdip_00060 [mRNA] [translate_table: standard]	876	-	-	-	-	-	-	-	-	PSR82388.1	0	1334.3	PSR82388.1 hypothetical protein BD289DRAFT_371318 [Coniella lustricola]	P01129|CDC10_SCHPO	6.12e-54	204	Start control protein cdc10 OS=Schizosaccharomyces pombe (strain 972 / ATCC 24843) OX=284812 GN=cdc10 PE=1 SV=1
Cdip_00061 [mRNA] [translate_table: standard]	450	-	-	-	-	-	-	-	-	-	-	-	-	-	-	-	-
Cdip_00062 [mRNA] [translate_table: standard]	874	-	-	-	-	-	-	-	-	PSR82385.1	3.5e-197	694.5	PSR82385.1 hypothetical protein BD289DRAFT_483901 [Coniella lustricola]	-	-	-	-
Cdip_00063 [mRNA] [translate_table: standard]	699	KOG1842	1.6e-65	226	General function prediction only	-	-	GO:0046872(metal ion binding)	K12481 RBSN, ZFYVE20; rabenosyn-5	PSR82384.1	0	1232.6	PSR82384.1 FYVE zinc finger protein [Coniella lustricola]	P32609|PEP7_YEAST	6.77e-65	226	Vacuolar segregation protein PEP7 OS=Saccharomyces cerevisiae (strain ATCC 204508 / S288c) OX=559292 GN=PEP7 PE=1 SV=2
Cdip_00064 [mRNA] [translate_table: standard]	287	-	-	-	-	-	-	-	K02304 MET8; precorrin-2 dehydrogenase / sirohydrochlorin ferrochelatase [EC:1.3.1.76 4.99.1.4]	PSR82383.1	8.9e-118	429.1	PSR82383.1 hypothetical protein BD289DRAFT_483899 [Coniella lustricola]	O14172|MET8_SCHPO	1.57e-71	224	Siroheme biosynthesis protein met8 OS=Schizosaccharomyces pombe (strain 972 / ATCC 24843) OX=284812 GN=met8 PE=3 SV=1
Cdip_00065 [mRNA] [translate_table: standard]	493	-	-	-	-	-	-	-	-	PSR82382.1	1.1e-139	502.7	PSR82382.1 kinetochore complex Sim4 subunit Fta1-domain-containing protein, partial [Coniella lustricola]	-	-	-	-
Cdip_00066 [mRNA] [translate_table: standard]	764	-	-	-	-	GO:0006979(response to oxidative stress),GO:0055114(oxidation-reduction process)	-	GO:0004601(peroxidase activity),GO:0020037(heme binding)	K03782 katG; catalase-peroxidase [EC:1.11.1.21]	PSR82381.1	0	1454.1	PSR82381.1 heme peroxidase [Coniella lustricola]	Q2TW34|KATG_ASPOR	0	1056	Catalase-peroxidase OS=Aspergillus oryzae (strain ATCC 42149 / RIB 40) OX=510516 GN=katG PE=3 SV=1
Cdip_00067 [mRNA] [translate_table: standard]	310	-	-	-	-	-	-	-	-	ROV90678.1	6.9e-15	87.4	ROV90678.1 hypothetical protein VPNG_10101 [Cytospora leucostoma]	-	-	-	-
Cdip_00068 [mRNA] [translate_table: standard]	113	-	-	-	-	-	-	-	-	PSR82380.1	6.6e-48	195.7	PSR82380.1 hypothetical protein BD289DRAFT_483896 [Coniella lustricola]	-	-	-	-
Cdip_00069 [mRNA] [translate_table: standard]	1565	-	-	-	-	-	-	-	-	PVF94002.1	5e-37	163.3	PVF94002.1 WSC-domain-containing protein [Serendipita vermifera 'subsp. bescii']	-	-	-	-
Cdip_00070 [mRNA] [translate_table: standard]	739	-	-	-	-	GO:0006355(regulation of transcription, DNA-templated),GO:0006351(transcription, DNA-templated)	GO:0005634(nucleus)	GO:0000981(DNA-binding transcription factor activity, RNA polymerase II-specific),GO:0008270(zinc ion binding),GO:0003677(DNA binding)	-	PSR82377.1	0	1297.7	PSR82377.1 fungal-specific transcription factor domain-domain-containing protein [Coniella lustricola]	P49413|UAY_EMENI	5.75e-25	115	Positive regulator of purine utilization OS=Emericella nidulans (strain FGSC A4 / ATCC 38163 / CBS 112.46 / NRRL 194 / M139) OX=227321 GN=uaY PE=4 SV=2
Cdip_00071 [mRNA] [translate_table: standard]	1030	-	-	-	-	GO:0006351(transcription, DNA-templated)	GO:0005634(nucleus)	GO:0003677(DNA binding),GO:0008270(zinc ion binding)	-	PSR82374.1	0	1577	PSR82374.1 hypothetical protein BD289DRAFT_468125 [Coniella lustricola]	P38699|STB5_YEAST	1.73e-16	88.2	Protein STB5 OS=Saccharomyces cerevisiae (strain ATCC 204508 / S288c) OX=559292 GN=STB5 PE=1 SV=1
Cdip_00072 [mRNA] [translate_table: standard]	874	-	-	-	-	-	-	-	-	PSR82373.1	2.7e-258	897.5	PSR82373.1 hypothetical protein BD289DRAFT_507124 [Coniella lustricola]	-	-	-	-
Cdip_00073 [mRNA] [translate_table: standard]	379	-	-	-	-	-	-	-	-	PSR82372.1	3.2e-06	58.9	PSR82372.1 hypothetical protein BD289DRAFT_454336 [Coniella lustricola]	-	-	-	-
Cdip_00074 [mRNA] [translate_table: standard]	876	KOG0385	5.8e-79	273	Transcription	-	-	GO:0005524(ATP binding)	K19001 HELLS, DDM1; ATP-dependent DNA helicase	PSR82369.1	0	1379	PSR82369.1 SNF2 family N-terminal domain-domain-containing protein [Coniella lustricola]	P43610|IRC5_YEAST	4.39e-78	274	Uncharacterized ATP-dependent helicase IRC5 OS=Saccharomyces cerevisiae (strain ATCC 204508 / S288c) OX=559292 GN=IRC5 PE=1 SV=2
Cdip_00075 [mRNA] [translate_table: standard]	406	KOG2241	7.26e-58	194	Translation, ribosomal structure and biogenesis	-	-	GO:0000049(tRNA binding)	K15437 AIMP1, ARC1; aminoacyl tRNA synthase complex-interacting multifunctional protein 1	PSR82368.1	1.9e-166	591.3	PSR82368.1 hypothetical protein BD289DRAFT_371344 [Coniella lustricola]	P46672|ARC1_YEAST	3.08e-57	194	tRNA-aminoacylation cofactor ARC1 OS=Saccharomyces cerevisiae (strain ATCC 204508 / S288c) OX=559292 GN=ARC1 PE=1 SV=2
Cdip_00076 [mRNA] [translate_table: standard]	1522	KOG1038	0	682	Transcription ; Replication, recombination and repair	GO:0006351(transcription, DNA-templated)	-	GO:0003677(DNA binding),GO:0003899(DNA-directed 5'-3' RNA polymerase activity)	K10908 POLRMT, RPO41; DNA-directed RNA polymerase, mitochondrial [EC:2.7.7.6]	PSR82367.1	0	2014.6	PSR82367.1 DNA-dependent RNA polymerase [Coniella lustricola]	P38671|RPOM_NEUCR	0	1305	DNA-directed RNA polymerase, mitochondrial OS=Neurospora crassa (strain ATCC 24698 / 74-OR23-1A / CBS 708.71 / DSM 1257 / FGSC 987) OX=367110 GN=cyt-5 PE=3 SV=2
Cdip_00077 [mRNA] [translate_table: standard]	676	-	-	-	-	-	-	-	-	PSR82366.1	1.3e-271	941.4	PSR82366.1 hypothetical protein BD289DRAFT_454331 [Coniella lustricola]	Q7SAC2|ATP25_NEUCR	1.34e-141	432	ATPase synthesis protein 25, mitochondrial OS=Neurospora crassa (strain ATCC 24698 / 74-OR23-1A / CBS 708.71 / DSM 1257 / FGSC 987) OX=367110 GN=atp25 PE=3 SV=1
Cdip_00078 [mRNA] [translate_table: standard]	995	-	-	-	-	-	-	-	-	-	-	-	-	-	-	-	-
Cdip_00079 [mRNA] [translate_table: standard]	656	-	-	-	-	-	-	-	-	PSR82363.1	0	1172.9	PSR82363.1 hypothetical protein BD289DRAFT_483885 [Coniella lustricola]	Q39PS9|TOLB_GEOMG	5.83e-12	71.6	Tol-Pal system protein TolB OS=Geobacter metallireducens (strain GS-15 / ATCC 53774 / DSM 7210) OX=269799 GN=tolB PE=3 SV=1
Cdip_00080 [mRNA] [translate_table: standard]	356	KOG1792	1.22e-10	63.9	Intracellular trafficking, secretion, and vesicular transport	-	-	-	-	PSR82362.1	2.1e-153	547.7	PSR82362.1 Reticulon-domain-containing protein [Coniella lustricola]	P53694|RTN1_SCHPO	5.05e-16	80.9	Reticulon-like protein 1 OS=Schizosaccharomyces pombe (strain 972 / ATCC 24843) OX=284812 GN=rtn1 PE=1 SV=1
Cdip_00081 [mRNA] [translate_table: standard]	1043	KOG4436	1.25e-50	194	General function prediction only	-	-	-	-	PSR82361.1	0	1267.3	PSR82361.1 rab-GTPase-TBC domain-domain-containing protein [Coniella lustricola]	Q96CN4|EVI5L_HUMAN	5.32e-50	194	EVI5-like protein OS=Homo sapiens OX=9606 GN=EVI5L PE=1 SV=1
Cdip_00082 [mRNA] [translate_table: standard]	373	-	-	-	-	-	-	-	-	PSR82359.1	3.1e-78	298.1	PSR82359.1 hypothetical protein BD289DRAFT_437538 [Coniella lustricola]	-	-	-	-
Cdip_00083 [mRNA] [translate_table: standard]	348	-	-	-	-	-	-	GO:0016788(hydrolase activity, acting on ester bonds)	-	PSR82358.1	9.4e-162	575.5	PSR82358.1 carbohydrate esterase family 16 protein [Coniella lustricola]	A7J2C6|AES1_HYPJE	1.01e-124	365	Acetylesterase OS=Hypocrea jecorina OX=51453 GN=aes1 PE=1 SV=1
Cdip_00084 [mRNA] [translate_table: standard]	775	-	-	-	-	-	-	GO:0003676(nucleic acid binding)	-	EXL68589.1	1.6e-20	107.5	EXL68589.1 hypothetical protein FOPG_15359 [Fusarium oxysporum f. sp. conglutinans race 2 54008]	-	-	-	-
Cdip_00085 [mRNA] [translate_table: standard]	475	-	-	-	-	GO:0009058(biosynthetic process)	-	GO:0030170(pyridoxal phosphate binding)	K00817 hisC; histidinol-phosphate aminotransferase [EC:2.6.1.9]	PSR82357.1	1.9e-181	641.3	PSR82357.1 pyridoxal phosphate-dependent transferase [Coniella lustricola]	P36605|HIS8_SCHPO	6.95e-125	371	Histidinol-phosphate aminotransferase OS=Schizosaccharomyces pombe (strain 972 / ATCC 24843) OX=284812 GN=his3 PE=3 SV=1
Cdip_00086 [mRNA] [translate_table: standard]	618	-	-	-	-	-	-	-	K08257 E3.2.1.101; mannan endo-1,6-alpha-mannosidase [EC:3.2.1.101]	PSR82355.1	1.9e-181	641.7	PSR82355.1 glycosyl hydrolase family 76-domain-containing protein, partial [Coniella lustricola]	Q6FLP9|DCW1_CANGA	5.66e-86	278	Mannan endo-1,6-alpha-mannosidase DCW1 OS=Candida glabrata (strain ATCC 2001 / CBS 138 / JCM 3761 / NBRC 0622 / NRRL Y-65) OX=284593 GN=DCW1 PE=3 SV=1
Cdip_00087 [mRNA] [translate_table: standard]	125	-	-	-	-	-	-	-	-	PSR81415.1	3.7e-20	103.6	PSR81415.1 hypothetical protein BD289DRAFT_343390, partial [Coniella lustricola]	-	-	-	-
Cdip_00088 [mRNA] [translate_table: standard]	192	-	-	-	-	-	-	-	-	PSR81418.1	1e-64	252.3	PSR81418.1 hypothetical protein BD289DRAFT_484414 [Coniella lustricola]	-	-	-	-
Cdip_00089 [mRNA] [translate_table: standard]	301	-	-	-	-	-	-	-	K13728 MAD2L2; mitotic spindle assembly checkpoint protein MAD2B	PSR81419.1	2.5e-134	484.2	PSR81419.1 DNA-binding protein [Coniella lustricola]	Q0E7J8|REV7_SCHPO	1.09e-17	83.2	DNA polymerase zeta processivity subunit OS=Schizosaccharomyces pombe (strain 972 / ATCC 24843) OX=284812 GN=rev7 PE=3 SV=1
Cdip_00090 [mRNA] [translate_table: standard]	1026	-	-	-	-	GO:0006886(intracellular protein transport)	-	GO:0008536(Ran GTPase binding)	K20224 IPO9, RANBP9; importin-9	PSR81420.1	0	1818.5	PSR81420.1 importin-beta domain-containing protein [Coniella lustricola]	Q10297|IMB5_SCHPO	1.05e-89	312	Importin subunit beta-5 OS=Schizosaccharomyces pombe (strain 972 / ATCC 24843) OX=284812 GN=kap114 PE=3 SV=3
Cdip_00091 [mRNA] [translate_table: standard]	392	-	-	-	-	-	-	-	-	PSR81421.1	2.9e-151	540.8	PSR81421.1 PI31 proteasome regulator N-terminal-domain-containing protein [Coniella lustricola]	-	-	-	-
Cdip_00092 [mRNA] [translate_table: standard]	770	-	-	-	-	-	-	GO:0005515(protein binding)	K20131 RABGEF1; Rab5 GDP/GTP exchange factor	PSR81422.1	0	1143.3	PSR81422.1 hypothetical protein BD289DRAFT_439100 [Coniella lustricola]	O74396|VPS91_SCHPO	9.44e-106	338	Vacuolar protein sorting-associated protein 9a OS=Schizosaccharomyces pombe (strain 972 / ATCC 24843) OX=284812 GN=vps901 PE=1 SV=3
Cdip_00093 [mRNA] [translate_table: standard]	956	-	-	-	-	-	-	GO:0008168(methyltransferase activity)	K00558 DNMT1, dcm; DNA (cytosine-5)-methyltransferase 1 [EC:2.1.1.37]	KKY30018.1	3.8e-128	465.3	KKY30018.1 putative rip defective [Diaporthe ampelina]	P50192|MTHA_HAEPH	3.17e-25	112	Modification methylase HphIA OS=Haemophilus parahaemolyticus OX=735 GN=hphIAM PE=3 SV=1
Cdip_00094 [mRNA] [translate_table: standard]	271	-	-	-	-	-	-	-	-	PSR81424.1	4.1e-112	410.2	PSR81424.1 SGNH hydrolase-type esterase domain-containing protein [Coniella lustricola]	Q9RLB8|CESA_RUMFL	8.61e-09	59.3	Multidomain esterase OS=Ruminococcus flavefaciens OX=1265 GN=cesA PE=1 SV=1
Cdip_00095 [mRNA] [translate_table: standard]	581	-	-	-	-	GO:0006486(protein glycosylation)	-	GO:0016757(transferase activity, transferring glycosyl groups)	K05535 MNN2; alpha 1,2-mannosyltransferase [EC:2.4.1.-]	PSR81425.1	5.8e-257	892.5	PSR81425.1 mannosyltransferase putative-domain-containing protein, partial [Coniella lustricola]	Q59KJ7|MNN21_CANAL	3.3e-61	217	Alpha-1,2-mannosyltransferase MNN21 OS=Candida albicans (strain SC5314 / ATCC MYA-2876) OX=237561 GN=MNN21 PE=3 SV=1
Cdip_00096 [mRNA] [translate_table: standard]	458	KOG1485	2.86e-47	169	Inorganic ion transport and metabolism	GO:0006812(cation transport),GO:0055085(transmembrane transport)	GO:0016021(integral component of membrane)	GO:0008324(cation transmembrane transporter activity)	-	PSR81426.1	7.3e-231	805.4	PSR81426.1 hypothetical protein BD289DRAFT_41019 [Coniella lustricola]	Q5NA18|MTP5_ORYSJ	9.46e-51	180	Metal tolerance protein 5 OS=Oryza sativa subsp. japonica OX=39947 GN=MTP5 PE=2 SV=1
Cdip_00097 [mRNA] [translate_table: standard]	629	KOG1263	7.46e-59	208	Secondary metabolites biosynthesis, transport and catabolism	GO:0055114(oxidation-reduction process)	-	GO:0005507(copper ion binding),GO:0016491(oxidoreductase activity)	-	PSR81428.1	0	1090.5	PSR81428.1 laccase precursor [Coniella lustricola]	Q96WM9|LAC2_BOTFU	0	657	Laccase-2 OS=Botryotinia fuckeliana OX=40559 GN=lcc2 PE=2 SV=1
Cdip_00098 [mRNA] [translate_table: standard]	124	-	-	-	-	-	-	-	-	-	-	-	-	-	-	-	-
Cdip_00099 [mRNA] [translate_table: standard]	197	-	-	-	-	-	-	-	-	PSR81430.1	5.2e-32	143.7	PSR81430.1 hypothetical protein BD289DRAFT_372634 [Coniella lustricola]	-	-	-	-
Cdip_00100 [mRNA] [translate_table: standard]	616	-	-	-	-	-	-	-	-	PSR81431.1	2.1e-249	867.5	PSR81431.1 hypothetical protein BD289DRAFT_462123 [Coniella lustricola]	-	-	-	-
Cdip_00101 [mRNA] [translate_table: standard]	83	-	-	-	-	-	-	-	-	PSR81432.1	1.8e-31	140.6	PSR81432.1 hypothetical protein BD289DRAFT_372661, partial [Coniella lustricola]	-	-	-	-
Cdip_00102 [mRNA] [translate_table: standard]	563	KOG0254	2.38e-162	475	General function prediction only	GO:0055085(transmembrane transport)	GO:0016021(integral component of membrane)	GO:0022857(transmembrane transporter activity)	-	PSR81434.1	2.3e-290	1003.4	PSR81434.1 putative hexose carrier protein [Coniella lustricola]	P39932|STL1_YEAST	1.01e-161	475	Sugar transporter STL1 OS=Saccharomyces cerevisiae (strain ATCC 204508 / S288c) OX=559292 GN=STL1 PE=1 SV=2
Cdip_00103 [mRNA] [translate_table: standard]	434	-	-	-	-	GO:0005975(carbohydrate metabolic process)	-	GO:0004553(hydrolase activity, hydrolyzing O-glycosyl compounds)	K01199 EGLC; glucan endo-1,3-beta-D-glucosidase [EC:3.2.1.39]	PSR81439.1	4.4e-169	600.1	PSR81439.1 glycoside hydrolase superfamily [Coniella lustricola]	Q0C7P6|EGLC_ASPTN	1.25e-95	298	Probable glucan endo-1,3-beta-glucosidase eglC OS=Aspergillus terreus (strain NIH 2624 / FGSC A1156) OX=341663 GN=eglC PE=3 SV=1
Cdip_00104 [mRNA] [translate_table: standard]	272	-	-	-	-	-	-	-	-	PSR81441.1	2.3e-46	191.8	PSR81441.1 hypothetical protein BD289DRAFT_439170 [Coniella lustricola]	-	-	-	-
Cdip_00105 [mRNA] [translate_table: standard]	250	KOG0227	6.78e-90	266	RNA processing and modification	-	-	-	K12826 SF3A2, SAP62; splicing factor 3A subunit 2	PSR74638.1	2.7e-126	457.2	PSR74638.1 hypothetical protein BD289DRAFT_379871 [Coniella lustricola]	Q9P7L8|SAP62_SCHPO	1.92e-82	248	Pre-mRNA-splicing factor sap62 OS=Schizosaccharomyces pombe (strain 972 / ATCC 24843) OX=284812 GN=sap62 PE=1 SV=1
Cdip_00106 [mRNA] [translate_table: standard]	515	KOG0605	3.05e-153	457	General function prediction only	GO:0006468(protein phosphorylation)	-	GO:0004672(protein kinase activity),GO:0005524(ATP binding)	-	PSR74637.1	2.1e-282	976.9	PSR74637.1 kinase-like domain-containing protein [Coniella lustricola]	P38679|COT1_NEUCR	0	853	Serine/threonine-protein kinase cot-1 OS=Neurospora crassa (strain ATCC 24698 / 74-OR23-1A / CBS 708.71 / DSM 1257 / FGSC 987) OX=367110 GN=cot-1 PE=2 SV=2
Cdip_00107 [mRNA] [translate_table: standard]	484	-	-	-	-	-	-	-	K17792 TIM54; mitochondrial import inner membrane translocase subunit TIM54	PSR92198.1	4.4e-186	656.8	PSR92198.1 mitochondrial import inner membrane translocase subunit Tim54, partial [Coniella lustricola]	Q9C0Q7|TIM54_NEUCR	4.83e-137	406	Mitochondrial import inner membrane translocase subunit tim54 OS=Neurospora crassa (strain ATCC 24698 / 74-OR23-1A / CBS 708.71 / DSM 1257 / FGSC 987) OX=367110 GN=tim54 PE=2 SV=2
Cdip_00108 [mRNA] [translate_table: standard]	300	KOG4036	7.19e-10	60.1	Function unknown	-	-	-	-	KKY30125.1	6.7e-23	114	KKY30125.1 hypothetical protein UCDDA912_g09919 [Diaporthe ampelina]	Q91WE2|PIP30_MOUSE	6.45e-07	53.1	PSME3-interacting protein OS=Mus musculus OX=10090 GN=Fam192a PE=1 SV=1
Cdip_00109 [mRNA] [translate_table: standard]	347	-	-	-	-	GO:0000079(regulation of cyclin-dependent protein serine/threonine kinase activity)	-	GO:0019901(protein kinase binding)	-	PSR92195.1	5.5e-178	629.4	PSR92195.1 hypothetical protein BD289DRAFT_364923 [Coniella lustricola]	O14336|MUG80_SCHPO	8.3e-27	113	Meiotically up-regulated gene 80 protein OS=Schizosaccharomyces pombe (strain 972 / ATCC 24843) OX=284812 GN=mug80 PE=1 SV=1
Cdip_00110 [mRNA] [translate_table: standard]	518	-	-	-	-	-	-	-	K11761 NPL6, RSC7; chromatin structure-remodeling complex protein RSC7	PSR92191.1	1.1e-203	715.3	PSR92191.1 chromatin remodelling complex Rsc7/Swp82 subunit-domain-containing protein [Coniella lustricola]	O94522|RSC7_SCHPO	8.25e-89	280	Chromatin structure-remodeling complex subunit rsc7 OS=Schizosaccharomyces pombe (strain 972 / ATCC 24843) OX=284812 GN=rsc7 PE=1 SV=1
Cdip_00111 [mRNA] [translate_table: standard]	481	-	-	-	-	-	-	GO:0017025(TBP-class protein binding)	K03124 TFIIB, GTF2B, SUA7, tfb; transcription initiation factor TFIIB	PSR92190.1	1.9e-189	667.9	PSR92190.1 transcription initiation protein [Coniella lustricola]	O13749|TF2B_SCHPO	5.85e-85	268	Transcription initiation factor IIB OS=Schizosaccharomyces pombe (strain 972 / ATCC 24843) OX=284812 GN=sua7 PE=3 SV=1
Cdip_00112 [mRNA] [translate_table: standard]	244	-	-	-	-	-	-	-	-	POS75721.1	1.7e-24	119	POS75721.1 hypothetical protein DHEL01_v205885 [Diaporthe helianthi]	-	-	-	-
Cdip_00113 [mRNA] [translate_table: standard]	714	-	-	-	-	-	GO:0005634(nucleus)	-	-	PSR92188.1	4.3e-185	654.1	PSR92188.1 hypothetical protein BD289DRAFT_429323 [Coniella lustricola]	O74828|ESF1_SCHPO	8.09e-126	392	Pre-rRNA-processing protein esf1 OS=Schizosaccharomyces pombe (strain 972 / ATCC 24843) OX=284812 GN=esf1 PE=1 SV=1
Cdip_00114 [mRNA] [translate_table: standard]	155	-	-	-	-	-	-	-	-	PSR92187.1	5.3e-16	90.1	PSR92187.1 hypothetical protein BD289DRAFT_187022 [Coniella lustricola]	-	-	-	-
Cdip_00115 [mRNA] [translate_table: standard]	705	-	-	-	-	-	-	-	-	PSR92186.1	9.6e-206	722.6	PSR92186.1 hypothetical protein BD289DRAFT_364931 [Coniella lustricola]	-	-	-	-
Cdip_00116 [mRNA] [translate_table: standard]	1174	-	-	-	-	-	-	-	-	ROW01112.1	6.1e-64	252.3	ROW01112.1 hypothetical protein VSDG_02688 [Valsa sordida]	D4B1B1|ALS1_ARTBC	2.54e-20	101	Agglutinin-like protein ARB_02240 OS=Arthroderma benhamiae (strain ATCC MYA-4681 / CBS 112371) OX=663331 GN=ARB_02240 PE=1 SV=1
Cdip_00117 [mRNA] [translate_table: standard]	578	-	-	-	-	-	-	-	-	PSR92183.1	1.9e-260	904	PSR92183.1 hypothetical protein BD289DRAFT_481204 [Coniella lustricola]	D4AYG1|KLDC1_ARTBC	2.81e-21	101	Kelch repeat-containing protein ARB_01230 OS=Arthroderma benhamiae (strain ATCC MYA-4681 / CBS 112371) OX=663331 GN=ARB_01230 PE=1 SV=1
Cdip_00118 [mRNA] [translate_table: standard]	564	-	-	-	-	-	-	-	K13535 CLD1; cardiolipin-specific phospholipase [EC:3.1.1.-]	PSR92182.1	9.9e-254	881.7	PSR92182.1 Alpha/Beta hydrolase protein [Coniella lustricola]	O14249|CLD1_SCHPO	4.17e-84	271	probable cardiolipin-specific deacylase, mitochondrial OS=Schizosaccharomyces pombe (strain 972 / ATCC 24843) OX=284812 GN=SPAC6G10.03c PE=3 SV=1
Cdip_00119 [mRNA] [translate_table: standard]	440	-	-	-	-	-	-	-	-	PSR92181.1	1.2e-222	778.1	PSR92181.1 Spo7-like protein-domain-containing protein [Coniella lustricola]	Q9USQ0|SPO7_SCHPO	2.3e-16	80.1	Sporulation-specific protein spo7 OS=Schizosaccharomyces pombe (strain 972 / ATCC 24843) OX=284812 GN=spo7 PE=3 SV=1
Cdip_00120 [mRNA] [translate_table: standard]	364	KOG1716	1.54e-09	58.9	Defense mechanisms	GO:0016311(dephosphorylation)	-	GO:0008138(protein tyrosine/serine/threonine phosphatase activity)	-	PSR92180.1	6.7e-110	403.3	PSR92180.1 protein-tyrosine phosphatase-like protein [Coniella lustricola]	Q8WUJ0|STYX_HUMAN	6.54e-09	58.9	Serine/threonine/tyrosine-interacting protein OS=Homo sapiens OX=9606 GN=STYX PE=1 SV=1
Cdip_00121 [mRNA] [translate_table: standard]	1271	-	-	-	-	-	-	-	-	-	-	-	-	-	-	-	-
Cdip_00122 [mRNA] [translate_table: standard]	398	-	-	-	-	GO:0006897(endocytosis),GO:0007015(actin filament organization)	-	GO:0005515(protein binding)	K20048 END3; actin cytoskeleton-regulatory complex protein END3	PSR92177.1	1.4e-217	761.1	PSR92177.1 actin cytoskeleton-regulatory complex protein END3 [Coniella lustricola]	Q7S9V9|END3_NEUCR	0	676	Actin cytoskeleton-regulatory complex protein end-3 OS=Neurospora crassa (strain ATCC 24698 / 74-OR23-1A / CBS 708.71 / DSM 1257 / FGSC 987) OX=367110 GN=end-3 PE=3 SV=2
Cdip_00123 [mRNA] [translate_table: standard]	543	-	-	-	-	-	-	-	-	PSR92176.1	4.5e-219	766.5	PSR92176.1 hypothetical protein BD289DRAFT_429296 [Coniella lustricola]	-	-	-	-
Cdip_00124 [mRNA] [translate_table: standard]	372	KOG2495	9.8e-23	99.4	Energy production and conversion	GO:0055114(oxidation-reduction process)	-	GO:0016491(oxidoreductase activity)	-	PSR92175.1	1.1e-181	641.7	PSR92175.1 hypothetical protein BD289DRAFT_364917 [Coniella lustricola]	A0A067XMP1|PTAL_PESFW	1.77e-86	269	Oxidoreductase ptaL OS=Pestalotiopsis fici (strain W106-1 / CGMCC3.15140) OX=1229662 GN=ptaL PE=2 SV=1
Cdip_00125 [mRNA] [translate_table: standard]	191	-	-	-	-	-	-	-	-	PSR92174.1	2.9e-64	250.8	PSR92174.1 hypothetical protein BD289DRAFT_186806 [Coniella lustricola]	P16966|TTR_PSEAJ	2.71e-08	54.3	Acetyltransferase OS=Pseudomonas amygdali pv. tabaci OX=322 GN=ttr PE=1 SV=1
Cdip_00126 [mRNA] [translate_table: standard]	861	KOG1329	3.54e-84	297	Lipid transport and metabolism	-	-	-	K01115 PLD1_2; phospholipase D1/2 [EC:3.1.4.4]	PSR92173.1	0	1662.9	PSR92173.1 hypothetical protein BD289DRAFT_364921 [Coniella lustricola]	P36126|SPO14_YEAST	1.5e-83	297	Phospholipase D1 OS=Saccharomyces cerevisiae (strain ATCC 204508 / S288c) OX=559292 GN=SPO14 PE=1 SV=3
Cdip_00127 [mRNA] [translate_table: standard]	745	-	-	-	-	GO:0045454(cell redox homeostasis)	-	-	K13996 EPS1; protein disulfide-isomerase [EC:5.3.4.1]	PSR92172.1	0	1246.5	PSR92172.1 thioredoxin-like protein [Coniella lustricola]	P87178|YB1D_SCHPO	1.1e-77	267	Uncharacterized protein C3D6.13c OS=Schizosaccharomyces pombe (strain 972 / ATCC 24843) OX=284812 GN=SPBC3D6.13c PE=1 SV=1
Cdip_00128 [mRNA] [translate_table: standard]	606	-	-	-	-	GO:0006281(DNA repair)	GO:0005634(nucleus)	GO:0008081(phosphoric diester hydrolase activity)	K10862 TDP1; tyrosyl-DNA phosphodiesterase 1 [EC:3.1.4.-]	PSR92170.1	5e-243	846.3	PSR92170.1 tyrosyl-DNA phosphodiesterase [Coniella lustricola]	Q9USG9|TYDP1_SCHPO	1.61e-68	234	Probable tyrosyl-DNA phosphodiesterase OS=Schizosaccharomyces pombe (strain 972 / ATCC 24843) OX=284812 GN=SPCP31B10.05 PE=3 SV=1
Cdip_00129 [mRNA] [translate_table: standard]	112	-	-	-	-	-	-	GO:0000062(fatty-acyl-CoA binding)	-	PSR92169.1	3e-53	213.4	PSR92169.1 acyl CoA binding protein-like protein [Coniella lustricola]	P82934|ACBP_CHAVI	1.25e-11	58.9	Acyl-CoA-binding protein OS=Chaetophractus villosus OX=29080 GN=DBI PE=1 SV=2
Cdip_00130 [mRNA] [translate_table: standard]	308	KOG1642	1.23e-29	118	RNA processing and modification	-	-	GO:0003723(RNA binding),GO:0033897(ribonuclease T2 activity)	K01166 E3.1.27.1; ribonuclease T2 [EC:3.1.27.1]	PSR92168.1	1.4e-156	558.1	PSR92168.1 ribonuclease T2-like protein [Coniella lustricola]	Q5AK94|RNY1A_CANAL	2.85e-42	153	Ribonuclease T2-like 1-A OS=Candida albicans (strain SC5314 / ATCC MYA-2876) OX=237561 GN=RNY1-A PE=3 SV=2
Cdip_00131 [mRNA] [translate_table: standard]	447	-	-	-	-	GO:0015031(protein transport)	GO:0030176(integral component of endoplasmic reticulum membrane)	-	K12275 SEC62; translocation protein SEC62	PSR92167.1	3.8e-131	474.2	PSR92167.1 translocation protein Sec62-domain-containing protein [Coniella lustricola]	Q99161|SEC62_YARLI	6.6e-59	201	Translocation protein SEC62 OS=Yarrowia lipolytica (strain CLIB 122 / E 150) OX=284591 GN=SEC62 PE=3 SV=2
Cdip_00132 [mRNA] [translate_table: standard]	628	-	-	-	-	-	-	-	-	PSR92165.1	2.5e-282	976.9	PSR92165.1 hypothetical protein BD289DRAFT_451911 [Coniella lustricola]	-	-	-	-
Cdip_00133 [mRNA] [translate_table: standard]	539	KOG1382	9.4e-30	123	General function prediction only	-	-	-	-	PSR92164.1	1.8e-244	850.9	PSR92164.1 histidine phosphatase superfamily [Coniella lustricola]	O00107|PHYA_THIHE	2.74e-173	501	3-phytase A OS=Thielavia heterothallica OX=78579 GN=PHYA PE=1 SV=1
Cdip_00134 [mRNA] [translate_table: standard]	265	-	-	-	-	-	-	-	-	PSR92163.1	3.6e-73	280.8	PSR92163.1 hypothetical protein BD289DRAFT_459777 [Coniella lustricola]	-	-	-	-
Cdip_00135 [mRNA] [translate_table: standard]	346	KOG2951	6.84e-77	239	Carbohydrate transport and metabolism	GO:0046854(phosphatidylinositol phosphorylation)	-	-	K01092 E3.1.3.25, IMPA, suhB; myo-inositol-1(or 4)-monophosphatase [EC:3.1.3.25]	PSR92162.1	2.5e-146	524.2	PSR92162.1 inositol monophosphatase 2 [Coniella lustricola]	Q05533|INM2_YEAST	2.9e-76	239	Inositol monophosphatase 2 OS=Saccharomyces cerevisiae (strain ATCC 204508 / S288c) OX=559292 GN=INM2 PE=1 SV=1
Cdip_00136 [mRNA] [translate_table: standard]	479	-	-	-	-	-	-	-	-	PSR92161.1	4.7e-79	301.2	PSR92161.1 hypothetical protein BD289DRAFT_186443 [Coniella lustricola]	-	-	-	-
Cdip_00137 [mRNA] [translate_table: standard]	533	KOG2615	2.99e-61	213	General function prediction only	GO:0055085(transmembrane transport)	GO:0016021(integral component of membrane)	-	-	PSR92160.1	4.6e-269	932.6	PSR92160.1 MFS transporter [Coniella lustricola]	Q4WRQ4|MFSB_ASPFU	5.04e-104	327	Major facilitator superfamily multidrug transporter mfsB OS=Neosartorya fumigata (strain ATCC MYA-4609 / Af293 / CBS 101355 / FGSC A1100) OX=330879 GN=mfsB PE=2 SV=1
Cdip_00138 [mRNA] [translate_table: standard]	506	KOG0551	1.48e-70	231	Posttranslational modification, protein turnover, chaperones	-	-	-	-	PSR92159.1	2e-168	598.2	PSR92159.1 hypothetical protein BD289DRAFT_451905 [Coniella lustricola]	P33313|CNS1_YEAST	6.27e-70	231	Hsp70/Hsp90 co-chaperone CNS1 OS=Saccharomyces cerevisiae (strain ATCC 204508 / S288c) OX=559292 GN=CNS1 PE=1 SV=1
Cdip_00139 [mRNA] [translate_table: standard]	794	-	-	-	-	-	-	-	-	POS80656.1	2.9e-134	485.3	POS80656.1 hypothetical protein DHEL01_v200942 [Diaporthe helianthi]	P40489|XBP1_YEAST	7.49e-09	62.8	Transcriptional repressor XBP1 OS=Saccharomyces cerevisiae (strain ATCC 204508 / S288c) OX=559292 GN=XBP1 PE=1 SV=1
Cdip_00140 [mRNA] [translate_table: standard]	381	KOG1575	1.65e-111	332	Energy production and conversion	-	-	-	-	PSR92155.1	6.4e-188	662.5	PSR92155.1 aryl-alcohol dehydrogenase [Coniella lustricola]	Q00258|AFLE_ASPPU	2.68e-132	387	Norsolorinic acid reductase A OS=Aspergillus parasiticus (strain ATCC 56775 / NRRL 5862 / SRRC 143 / SU-1) OX=1403190 GN=aflE PE=2 SV=1
Cdip_00141 [mRNA] [translate_table: standard]	1821	-	-	-	-	GO:0006265(DNA topological change)	-	GO:0003677(DNA binding),GO:0003918(DNA topoisomerase type II (ATP-hydrolyzing) activity),GO:0005524(ATP binding)	K03164 TOP2; DNA topoisomerase II [EC:5.99.1.3]	PSR92154.1	0	2727.6	PSR92154.1 DNA topoisomerase [Coniella lustricola]	Q9Y8G8|TOP2_PENCH	0	1487	DNA topoisomerase 2 OS=Penicillium chrysogenum OX=5076 GN=TOP2 PE=3 SV=1
Cdip_00142 [mRNA] [translate_table: standard]	354	-	-	-	-	-	-	-	-	PSR92153.1	8.3e-182	642.1	PSR92153.1 isoprenoid synthase domain-containing protein [Coniella lustricola]	B2J4A4|GERAS_NOSP7	3.66e-09	60.8	Germacrene A synthase OS=Nostoc punctiforme (strain ATCC 29133 / PCC 73102) OX=63737 GN=Npun_R3832 PE=1 SV=1
Cdip_00143 [mRNA] [translate_table: standard]	899	KOG0247	1.01e-24	113	Cytoskeleton	GO:0007018(microtubule-based movement)	-	GO:0003777(microtubule motor activity),GO:0005524(ATP binding),GO:0008017(microtubule binding)	-	PSR92151.1	0	1142.1	PSR92151.1 P-loop containing nucleoside triphosphate hydrolase protein [Coniella lustricola]	Q1MTQ7|KLP9_SCHPO	9.62e-31	132	Kinesin-like motor protein 9 OS=Schizosaccharomyces pombe (strain 972 / ATCC 24843) OX=284812 GN=klp9 PE=1 SV=2
Cdip_00144 [mRNA] [translate_table: standard]	660	-	-	-	-	-	-	-	-	PSR92149.1	3.1e-254	883.6	PSR92149.1 hypothetical protein BD289DRAFT_481176 [Coniella lustricola]	-	-	-	-
Cdip_00145 [mRNA] [translate_table: standard]	972	-	-	-	-	-	-	GO:0005515(protein binding)	-	PSR92147.1	1.3e-237	828.9	PSR92147.1 hypothetical protein BD289DRAFT_451897 [Coniella lustricola]	-	-	-	-
Cdip_00146 [mRNA] [translate_table: standard]	437	-	-	-	-	-	-	-	-	PSR92146.1	1.2e-198	698.4	PSR92146.1 hypothetical protein BD289DRAFT_459768 [Coniella lustricola]	-	-	-	-
Cdip_00147 [mRNA] [translate_table: standard]	572	KOG2404	6.5e-11	66.2	Energy production and conversion	-	-	-	-	PSR92145.1	0	1113.6	PSR92145.1 fumarate reductase/succinate dehydrogenase flavo protein-like protein [Coniella lustricola]	Q7D9A2|Y0809_MYCTO	0	596	KsdD-like steroid dehydrogenase MT0809 OS=Mycobacterium tuberculosis (strain CDC 1551 / Oshkosh) OX=83331 GN=MT0809 PE=3 SV=1
Cdip_00148 [mRNA] [translate_table: standard]	856	KOG0379	3.96e-07	55.5	General function prediction only	-	-	-	-	PSR92144.1	0	1295.8	PSR92144.1 hypothetical protein BD289DRAFT_185971 [Coniella lustricola]	D4AYG1|KLDC1_ARTBC	0	593	Kelch repeat-containing protein ARB_01230 OS=Arthroderma benhamiae (strain ATCC MYA-4681 / CBS 112371) OX=663331 GN=ARB_01230 PE=1 SV=1
Cdip_00149 [mRNA] [translate_table: standard]	507	KOG0254	2.77e-106	330	General function prediction only	GO:0055085(transmembrane transport)	GO:0016021(integral component of membrane)	GO:0022857(transmembrane transporter activity)	-	KUI61540.1	6.9e-230	802.4	KUI61540.1 Sugar transporter STL1 [Valsa mali var. pyri]	P39932|STL1_YEAST	1.17e-105	330	Sugar transporter STL1 OS=Saccharomyces cerevisiae (strain ATCC 204508 / S288c) OX=559292 GN=STL1 PE=1 SV=2
Cdip_00150 [mRNA] [translate_table: standard]	545	-	-	-	-	GO:0055085(transmembrane transport)	GO:0016020(membrane)	-	K16261 YAT; yeast amino acid transporter	PSR92143.1	1.3e-279	967.6	PSR92143.1 amino acid permease/ SLC12A domain-containing protein [Coniella lustricola]	A0A1D8PN88|GAP3_CANAL	2.8e-105	331	Amino-acid permease GAP3 OS=Candida albicans (strain SC5314 / ATCC MYA-2876) OX=237561 GN=HIP1 PE=2 SV=1
Cdip_00151 [mRNA] [translate_table: standard]	213	KOG1110	3.13e-33	118	General function prediction only	-	-	-	K17278 PGRMC1_2; membrane-associated progesterone receptor component	PSR92142.1	7.4e-93	345.9	PSR92142.1 cytochrome b5-like heme/steroid binding domain-containing protein [Coniella lustricola]	Q12091|DAP1_YEAST	1.33e-32	118	Damage response protein 1 OS=Saccharomyces cerevisiae (strain ATCC 204508 / S288c) OX=559292 GN=DAP1 PE=1 SV=1
Cdip_00152 [mRNA] [translate_table: standard]	148	KOG1742	1.44e-75	223	Translation, ribosomal structure and biogenesis	-	-	-	K02900 RP-L27Ae, RPL27A; large subunit ribosomal protein L27Ae	PSR92141.1	3e-77	293.5	PSR92141.1 ribosomal protein [Coniella lustricola]	P08978|RL28_NEUCR	1.5e-84	247	60S ribosomal protein L28 OS=Neurospora crassa (strain ATCC 24698 / 74-OR23-1A / CBS 708.71 / DSM 1257 / FGSC 987) OX=367110 GN=rpl-28 PE=2 SV=1
Cdip_00153 [mRNA] [translate_table: standard]	221	-	-	-	-	-	-	-	K06867 K06867; uncharacterized protein	PSR92140.1	5.5e-99	366.3	PSR92140.1 hypothetical protein BD289DRAFT_364944 [Coniella lustricola]	Q9UU77|YQMA_SCHPO	1.73e-19	85.9	Ankyrin repeat-containing protein P1E11.10 OS=Schizosaccharomyces pombe (strain 972 / ATCC 24843) OX=284812 GN=SPCP1E11.10 PE=4 SV=1
Cdip_00154 [mRNA] [translate_table: standard]	336	-	-	-	-	-	-	-	K14530 RPP40; ribonucleases P/MRP protein subunit RPP40 [EC:3.1.26.5]	PSR92139.1	5.1e-157	559.7	PSR92139.1 ribonuclease P 40kDa subunit [Coniella lustricola]	O75818|RPP40_HUMAN	1.42e-09	62.4	Ribonuclease P protein subunit p40 OS=Homo sapiens OX=9606 GN=RPP40 PE=1 SV=3
Cdip_00155 [mRNA] [translate_table: standard]	469	KOG2671	1.24e-100	309	Replication, recombination and repair	-	-	-	K15430 TRM11, TRMT11; tRNA (guanine10-N2)-methyltransferase [EC:2.1.1.214]	PSR92138.1	2e-252	877.1	PSR92138.1 hypothetical protein BD289DRAFT_459760 [Coniella lustricola]	Q12463|TRM11_YEAST	5.25e-100	309	tRNA (guanine(10)-N2)-methyltransferase OS=Saccharomyces cerevisiae (strain ATCC 204508 / S288c) OX=559292 GN=TRM11 PE=1 SV=1
Cdip_00156 [mRNA] [translate_table: standard]	154	-	-	-	-	GO:0008380(RNA splicing)	GO:0035145(exon-exon junction complex)	-	K12877 MAGOH; protein mago nashi	PSR92136.1	1.5e-79	301.2	PSR92136.1 Mago nashi protein [Coniella lustricola]	O43037|MGN_SCHPO	2.98e-71	213	Protein mago nashi homolog OS=Schizosaccharomyces pombe (strain 972 / ATCC 24843) OX=284812 GN=mnh1 PE=3 SV=1
Cdip_00157 [mRNA] [translate_table: standard]	959	-	-	-	-	GO:0006886(intracellular protein transport),GO:0016192(vesicle-mediated transport)	GO:0030117(membrane coat),GO:0030126(COPI vesicle coat)	GO:0005198(structural molecule activity)	K17301 COPB1, SEC26; coatomer subunit beta	PSR92135.1	0	1786.9	PSR92135.1 adaptin N terminal region-domain-containing protein [Coniella lustricola]	Q9UUF7|COPB_SCHPO	0	1003	Coatomer subunit beta OS=Schizosaccharomyces pombe (strain 972 / ATCC 24843) OX=284812 GN=sec26 PE=3 SV=1
Cdip_00158 [mRNA] [translate_table: standard]	386	-	-	-	-	GO:0034968(histone lysine methylation)	GO:0005634(nucleus)	GO:0005515(protein binding),GO:0008270(zinc ion binding),GO:0018024(histone-lysine N-methyltransferase activity)	K11419 SUV39H, CLR4; histone-lysine N-methyltransferase SUV39H [EC:2.1.1.43]	PSR92134.1	1.4e-198	698	PSR92134.1 hypothetical protein BD289DRAFT_451886 [Coniella lustricola]	Q8X225|DIM5_NEUCR	4.79e-138	399	Histone-lysine N-methyltransferase, H3 lysine-9 specific dim-5 OS=Neurospora crassa (strain ATCC 24698 / 74-OR23-1A / CBS 708.71 / DSM 1257 / FGSC 987) OX=367110 GN=dim-5 PE=1 SV=2
Cdip_00159 [mRNA] [translate_table: standard]	781	-	-	-	-	GO:0055085(transmembrane transport)	-	-	-	PSR78116.1	0	1467.2	PSR78116.1 small oligopeptide transporter [Coniella lustricola]	O14031|PGT1_SCHPO	0	628	Glutathione transporter 1 OS=Schizosaccharomyces pombe (strain 972 / ATCC 24843) OX=284812 GN=pgt1 PE=1 SV=1
Cdip_00160 [mRNA] [translate_table: standard]	755	-	-	-	-	GO:0006355(regulation of transcription, DNA-templated),GO:0006351(transcription, DNA-templated)	GO:0005634(nucleus)	GO:0000981(DNA-binding transcription factor activity, RNA polymerase II-specific),GO:0008270(zinc ion binding),GO:0003677(DNA binding)	-	PSR78117.1	1.6e-286	991.1	PSR78117.1 hypothetical protein BD289DRAFT_129978 [Coniella lustricola]	B8NJG5|LEPB_ASPFN	7.92e-53	196	Probable transcription factor lepB OS=Aspergillus flavus (strain ATCC 200026 / FGSC A1120 / NRRL 3357 / JCM 12722 / SRRC 167) OX=332952 GN=lepB PE=4 SV=1
Cdip_00161 [mRNA] [translate_table: standard]	783	KOG0236	4.2e-139	430	Inorganic ion transport and metabolism	GO:0008272(sulfate transport)	GO:0016021(integral component of membrane)	GO:0015116(sulfate transmembrane transporter activity)	-	PSR78119.1	0	1386.3	PSR78119.1 sulfate transporter 4.1 [Coniella lustricola]	P53394|SULX_YEAST	1.78e-138	430	Putative sulfate transporter YPR003C OS=Saccharomyces cerevisiae (strain ATCC 204508 / S288c) OX=559292 GN=YPR003C PE=1 SV=1
Cdip_00162 [mRNA] [translate_table: standard]	575	-	-	-	-	GO:0055085(transmembrane transport)	GO:0016021(integral component of membrane)	-	-	PSR78120.1	2.6e-273	946.8	PSR78120.1 major facilitator superfamily domain-containing protein [Coniella lustricola]	M2YI75|DOTC_DOTSN	3.79e-66	228	Efflux pump dotC OS=Dothistroma septosporum (strain NZE10 / CBS 128990) OX=675120 GN=dotC PE=2 SV=1
Cdip_00163 [mRNA] [translate_table: standard]	211	KOG1502	2.95e-13	68.9	Defense mechanisms	-	-	-	-	PSR80689.1	4.7e-100	369.8	PSR80689.1 NAD dependent epimerase/dehydratase [Coniella lustricola]	G3XMB9|AZAE_ASPNA	4.64e-07	52.8	Ketoreductase azaE OS=Aspergillus niger (strain ATCC 1015 / CBS 113.46 / FGSC A1144 / LSHB Ac4 / NCTC 3858a / NRRL 328 / USDA 3528.7) OX=380704 GN=azaE PE=2 SV=1
Cdip_00164 [mRNA] [translate_table: standard]	104	KOG1502	1.57e-14	68.9	Defense mechanisms	GO:0006694(steroid biosynthetic process),GO:0055114(oxidation-reduction process)	-	GO:0003854(3-beta-hydroxy-delta5-steroid dehydrogenase activity),GO:0016616(oxidoreductase activity, acting on the CH-OH group of donors, NAD or NADP as acceptor)	-	PSR80689.1	4.1e-36	156.4	PSR80689.1 NAD dependent epimerase/dehydratase [Coniella lustricola]	P51108|DFRA_MAIZE	4.77e-14	69.3	Dihydroflavonol 4-reductase OS=Zea mays OX=4577 GN=A1 PE=3 SV=1
Cdip_00165 [mRNA] [translate_table: standard]	320	-	-	-	-	-	-	-	-	PSR80688.1	6.4e-125	453	PSR80688.1 hypothetical protein BD289DRAFT_354943, partial [Coniella lustricola]	-	-	-	-
Cdip_00166 [mRNA] [translate_table: standard]	1734	-	-	-	-	-	-	-	-	PSR80687.1	5.1e-200	704.9	PSR80687.1 hypothetical protein BD289DRAFT_413976 [Coniella lustricola]	O88799|ZAN_MOUSE	2.38e-08	63.5	Zonadhesin OS=Mus musculus OX=10090 GN=Zan PE=1 SV=1
Cdip_00167 [mRNA] [translate_table: standard]	700	KOG2666	4.85e-139	418	Signal transduction mechanisms; Carbohydrate transport and metabolism	GO:0055114(oxidation-reduction process)	-	GO:0016616(oxidoreductase activity, acting on the CH-OH group of donors, NAD or NADP as acceptor),GO:0051287(NAD binding)	K00012 UGDH, ugd; UDPglucose 6-dehydrogenase [EC:1.1.1.22]	PSR80680.1	2.4e-281	973.8	PSR80680.1 nucleotide sugar dehydrogenase [Coniella lustricola]	Q9AUV6|UGDH3_ORYSJ	1.42e-141	426	UDP-glucose 6-dehydrogenase 3 OS=Oryza sativa subsp. japonica OX=39947 GN=UGD3 PE=2 SV=1
Cdip_00168 [mRNA] [translate_table: standard]	520	KOG1111	6.57e-22	100	Lipid transport and metabolism; Cell wall/membrane/envelope biogenesis; Posttranslational modification, protein turnover, chaperones	-	-	-	-	PSR80679.1	5.2e-233	812.8	PSR80679.1 glycosyltransferase family 4 protein [Coniella lustricola]	P9WMY5|MGTA_MYCTU	1.89e-41	155	GDP-mannose-dependent alpha-mannosyltransferase OS=Mycobacterium tuberculosis (strain ATCC 25618 / H37Rv) OX=83332 GN=mgtA PE=1 SV=1
Cdip_00169 [mRNA] [translate_table: standard]	147	-	-	-	-	-	-	-	-	PSR80678.1	2.3e-69	267.3	PSR80678.1 hypothetical protein BD289DRAFT_455173 [Coniella lustricola]	Q9P7G8|YLKC_SCHPO	2.4e-21	85.9	UPF0382 membrane protein C1782.12c OS=Schizosaccharomyces pombe (strain 972 / ATCC 24843) OX=284812 GN=SPAC1782.12c PE=3 SV=1
Cdip_00170 [mRNA] [translate_table: standard]	249	KOG3189	3.46e-16	77	Lipid transport and metabolism	GO:0009298(GDP-mannose biosynthetic process)	GO:0005737(cytoplasm)	GO:0004615(phosphomannomutase activity)	-	PSR80677.1	8e-131	472.2	PSR80677.1 HAD-superhydrolase, subIIB family protein [Coniella lustricola]	Q8SVM5|PMM_ENCCU	1.47e-15	77	Phosphomannomutase OS=Encephalitozoon cuniculi (strain GB-M1) OX=284813 GN=SEC53 PE=1 SV=1
Cdip_00171 [mRNA] [translate_table: standard]	557	KOG3747	5.27e-76	254	Inorganic ion transport and metabolism; Nucleotide transport and metabolism	-	-	-	K03317 TC.CNT; concentrative nucleoside transporter, CNT family	PSR80676.1	3.8e-258	896.3	PSR80676.1 Na+ dependent nucleoside transporter C-terminus-domain-containing protein [Coniella lustricola]	Q9UA35|S28A3_EPTST	6.76e-80	267	Solute carrier family 28 member 3 OS=Eptatretus stoutii OX=7765 GN=SLC28A3 PE=2 SV=1
Cdip_00172 [mRNA] [translate_table: standard]	191	-	-	-	-	-	-	-	-	PSR80674.1	2.3e-85	320.9	PSR80674.1 hypothetical protein BD289DRAFT_373627 [Coniella lustricola]	-	-	-	-
Cdip_00173 [mRNA] [translate_table: standard]	901	KOG2195	1.92e-94	313	Inorganic ion transport and metabolism; General function prediction only; Posttranslational modification, protein turnover, chaperones	-	-	-	-	PSR80673.1	0	1586.6	PSR80673.1 hypothetical protein BD289DRAFT_373625 [Coniella lustricola]	D4B1R0|GCP1_ARTBC	7.08e-104	342	Probable glutamate carboxypeptidase ARB_02390 OS=Arthroderma benhamiae (strain ATCC MYA-4681 / CBS 112371) OX=663331 GN=ARB_02390 PE=1 SV=1
Cdip_00174 [mRNA] [translate_table: standard]	883	-	-	-	-	GO:0015031(protein transport),GO:0042147(retrograde transport, endosome to Golgi)	GO:0030906(retromer, cargo-selective complex)	-	K18468 VPS35; vacuolar protein sorting-associated protein 35	PSR80671.1	0	1565.4	PSR80671.1 vacuolar protein sorting-associated protein 35 [Coniella lustricola]	O74552|VPS35_SCHPO	0	582	Vacuolar protein sorting-associated protein 35 OS=Schizosaccharomyces pombe (strain 972 / ATCC 24843) OX=284812 GN=vps35 PE=1 SV=2
Cdip_00175 [mRNA] [translate_table: standard]	186	-	-	-	-	-	-	-	-	PSR80670.1	8.4e-85	318.9	PSR80670.1 hypothetical protein BD289DRAFT_373559 [Coniella lustricola]	-	-	-	-
Cdip_00176 [mRNA] [translate_table: standard]	535	-	-	-	-	-	-	-	-	PSR80669.1	1.1e-180	639	PSR80669.1 hypothetical protein BD289DRAFT_59641 [Coniella lustricola]	-	-	-	-
Cdip_00177 [mRNA] [translate_table: standard]	415	KOG1389	1.3e-118	354	Lipid transport and metabolism	-	-	GO:0016747(transferase activity, transferring acyl groups other than amino-acyl groups)	K07513 ACAA1; acetyl-CoA acyltransferase 1 [EC:2.3.1.16]	PSR80668.1	2.5e-214	750.4	PSR80668.1 Thiolase, N-terminal domain-domain-containing protein [Coniella lustricola]	Q05493|THIK_YARLI	2.56e-131	387	3-ketoacyl-CoA thiolase, peroxisomal OS=Yarrowia lipolytica (strain CLIB 122 / E 150) OX=284591 GN=POT1 PE=3 SV=1
Cdip_00178 [mRNA] [translate_table: standard]	393	KOG4701	2.86e-53	187	Cell wall/membrane/envelope biogenesis	GO:0005975(carbohydrate metabolic process)	GO:0005576(extracellular region)	GO:0030248(cellulose binding)	K01183 E3.2.1.14; chitinase [EC:3.2.1.14]	PSR80667.1	7.9e-149	532.7	PSR80667.1 glycoside hydrolase family 18 protein [Coniella lustricola]	Q12713|CHI33_TRIHA	3.74e-104	313	Endochitinase 33 OS=Trichoderma harzianum OX=5544 GN=chit33 PE=1 SV=1
Cdip_00179 [mRNA] [translate_table: standard]	574	KOG1286	0	596	Amino acid transport and metabolism	GO:0055085(transmembrane transport)	GO:0016020(membrane)	-	K16261 YAT; yeast amino acid transporter	PSR80666.1	4.1e-287	992.6	PSR80666.1 putative amino acid transporter [Coniella lustricola]	P43548|AGP3_YEAST	0	596	General amino acid permease AGP3 OS=Saccharomyces cerevisiae (strain ATCC 204508 / S288c) OX=559292 GN=AGP3 PE=1 SV=1
Cdip_00180 [mRNA] [translate_table: standard]	380	-	-	-	-	-	-	-	K01732 E4.2.2.10; pectin lyase [EC:4.2.2.10]	PSR80665.1	5.6e-176	622.9	PSR80665.1 putative pectin lyase A [Coniella lustricola]	Q5BA61|PELB_EMENI	2.16e-174	493	Pectin lyase B OS=Emericella nidulans (strain FGSC A4 / ATCC 38163 / CBS 112.46 / NRRL 194 / M139) OX=227321 GN=pelB PE=2 SV=1
Cdip_00181 [mRNA] [translate_table: standard]	817	-	-	-	-	-	-	-	-	PSR78781.1	0	1305.4	PSR78781.1 hypothetical protein BD289DRAFT_456111 [Coniella lustricola]	-	-	-	-
Cdip_00182 [mRNA] [translate_table: standard]	554	KOG1286	1.09e-107	336	Amino acid transport and metabolism	GO:0055085(transmembrane transport)	GO:0016020(membrane)	-	K16261 YAT; yeast amino acid transporter	PSR78784.1	7.9e-280	968.4	PSR78784.1 amino acid permease/ SLC12A domain-containing protein [Coniella lustricola]	P53388|DIP5_YEAST	4.63e-107	336	Dicarboxylic amino acid permease OS=Saccharomyces cerevisiae (strain ATCC 204508 / S288c) OX=559292 GN=DIP5 PE=1 SV=1
Cdip_00183 [mRNA] [translate_table: standard]	1397	-	-	-	-	-	-	GO:0005515(protein binding)	K18730 GIGYF; PERQ amino acid-rich with GYF domain-containing protein	PSR78785.1	0	2195.2	PSR78785.1 hypothetical protein BD289DRAFT_485863 [Coniella lustricola]	O36025|MPD2_SCHPO	5.49e-16	87.4	GYF domain-containing protein mpd2 OS=Schizosaccharomyces pombe (strain 972 / ATCC 24843) OX=284812 GN=mpd2 PE=1 SV=1
Cdip_00184 [mRNA] [translate_table: standard]	1004	KOG1128	1.17e-38	157	General function prediction only	-	-	-	-	PSR78786.1	0	1472.6	PSR78786.1 hypothetical protein BD289DRAFT_443404 [Coniella lustricola]	O36033|YLM1_SCHPO	1.4e-87	302	TPR repeat-containing protein C19B12.01 OS=Schizosaccharomyces pombe (strain 972 / ATCC 24843) OX=284812 GN=SPAC19B12.01 PE=4 SV=2
Cdip_00185 [mRNA] [translate_table: standard]	464	-	-	-	-	-	-	-	-	PSR78788.1	1.9e-122	445.3	PSR78788.1 hypothetical protein BD289DRAFT_376248 [Coniella lustricola]	-	-	-	-
Cdip_00186 [mRNA] [translate_table: standard]	457	-	-	-	-	-	-	-	-	PSR78789.1	2.4e-165	587.8	PSR78789.1 hypothetical protein BD289DRAFT_443410 [Coniella lustricola]	-	-	-	-
Cdip_00187 [mRNA] [translate_table: standard]	284	-	-	-	-	GO:0043386(mycotoxin biosynthetic process)	-	-	-	ROW07055.1	1.2e-50	206.1	ROW07055.1 hypothetical protein VPNG_06670 [Cytospora leucostoma]	B8NM67|USTYA_ASPFN	8.43e-07	52	Oxidase ustYa OS=Aspergillus flavus (strain ATCC 200026 / FGSC A1120 / NRRL 3357 / JCM 12722 / SRRC 167) OX=332952 GN=ustYa PE=1 SV=1
Cdip_00188 [mRNA] [translate_table: standard]	430	-	-	-	-	-	-	-	-	KUI58571.1	5.3e-114	417.2	KUI58571.1 2,6-dihydroxypyridine 3-monooxygenase [Valsa mali var. pyri]	Q93NG3|DHPH_PAENI	2.91e-18	89.7	2,6-dihydroxypyridine 3-monooxygenase OS=Paenarthrobacter nicotinovorans OX=29320 GN=dhpH PE=1 SV=1
Cdip_00189 [mRNA] [translate_table: standard]	453	KOG3042	1.56e-49	173	Coenzyme transport and metabolism	GO:0015940(pantothenate biosynthetic process)	-	GO:0004592(pantoate-beta-alanine ligase activity)	K01918 panC; pantoate--beta-alanine ligase [EC:6.3.2.1]	PSR75225.1	9.3e-162	575.9	PSR75225.1 hypothetical protein BD289DRAFT_464059 [Coniella lustricola]	B8G643|PANC_CHLAD	1.71e-61	204	Pantothenate synthetase OS=Chloroflexus aggregans (strain MD-66 / DSM 9485) OX=326427 GN=panC PE=3 SV=1
Cdip_00190 [mRNA] [translate_table: standard]	793	KOG3730	6.31e-46	176	Lipid transport and metabolism	-	-	GO:0016746(transferase activity, transferring acyl groups)	-	PSR75226.1	0	1422.5	PSR75226.1 acyltransferase-domain-containing protein [Coniella lustricola]	B7VM97|PLSB_VIBTL	9.93e-50	191	Glycerol-3-phosphate acyltransferase OS=Vibrio tasmaniensis (strain LGP32) OX=575788 GN=plsB PE=3 SV=1
Cdip_00191 [mRNA] [translate_table: standard]	236	KOG4046	1.53e-26	103	RNA processing and modification	GO:0006396(RNA processing)	GO:0030677(ribonuclease P complex)	GO:0003723(RNA binding),GO:0004540(ribonuclease activity)	K03538 POP4, RPP29; ribonuclease P protein subunit POP4 [EC:3.1.26.5]	PSR75227.1	6.9e-92	342.8	PSR75227.1 ribonuclease P protein subunit p29 [Coniella lustricola]	Q5M882|RPP29_RAT	1.8e-27	107	Ribonuclease P protein subunit p29 OS=Rattus norvegicus OX=10116 GN=Pop4 PE=2 SV=1
Cdip_00192 [mRNA] [translate_table: standard]	142	-	-	-	-	-	-	-	-	PSR75228.1	2.2e-61	240.7	PSR75228.1 Glyoxalase/Bleomycin resistance protein/Dihydroxybiphenyl dioxygenase [Coniella lustricola]	A0A0U2WCB2|RDO1_USTMD	5.59e-35	122	Glyoxalase domain-containing protein RDO1 OS=Ustilago maydis OX=5270 GN=RDO1 PE=3 SV=1
Cdip_00193 [mRNA] [translate_table: standard]	362	-	-	-	-	-	-	GO:0016788(hydrolase activity, acting on ester bonds)	-	PSR75229.1	1.3e-161	575.1	PSR75229.1 GDSL lipase/esterase [Coniella lustricola]	A7J2C6|AES1_HYPJE	3.11e-59	197	Acetylesterase OS=Hypocrea jecorina OX=51453 GN=aes1 PE=1 SV=1
Cdip_00194 [mRNA] [translate_table: standard]	527	KOG0538	1.22e-66	220	Energy production and conversion	-	-	GO:0016491(oxidoreductase activity)	K00101 lldD; L-lactate dehydrogenase (cytochrome) [EC:1.1.2.3]	PSR79296.1	6.3e-226	789.3	PSR79296.1 mitochondrial cytochrome-like protein b2 [Coniella lustricola]	P32953|CYBL_RHOGR	5.44e-92	295	(S)-mandelate dehydrogenase, mitochondrial OS=Rhodotorula graminis OX=29898 PE=1 SV=2
Cdip_00195 [mRNA] [translate_table: standard]	1078	KOG1575	5.67e-61	214	Energy production and conversion	-	-	-	-	PSR79295.1	0	1207.6	PSR79295.1 hypothetical protein BD289DRAFT_485646 [Coniella lustricola]	Q27YU7|RSP5_CHLRE	1.22e-11	72.4	Flagellar radial spoke protein 5 OS=Chlamydomonas reinhardtii OX=3055 GN=RSP5 PE=1 SV=1
Cdip_00196 [mRNA] [translate_table: standard]	1979	-	-	-	-	-	-	-	-	PSR79293.1	0	3109.3	PSR79293.1 hypothetical protein BD289DRAFT_103800 [Coniella lustricola]	Q2H1Q1|HIR3_CHAGB	0	2018	Histone transcription regulator 3 homolog OS=Chaetomium globosum (strain ATCC 6205 / CBS 148.51 / DSM 1962 / NBRC 6347 / NRRL 1970) OX=306901 GN=HIR3 PE=3 SV=1
Cdip_00197 [mRNA] [translate_table: standard]	690	-	-	-	-	-	-	-	K19881 BUD7, BCH1; Chs5-Arf1p-binding protein BUD7/BCH1	PSR79292.1	0	1315.4	PSR79292.1 Chs5p-Arf1p-binding proteins-domain-containing protein [Coniella lustricola]	P87317|YB2G_SCHPO	2.22e-173	513	Uncharacterized protein C31F10.16 OS=Schizosaccharomyces pombe (strain 972 / ATCC 24843) OX=284812 GN=SPBC31F10.16 PE=4 SV=2
Cdip_00198 [mRNA] [translate_table: standard]	590	-	-	-	-	-	-	GO:0003824(catalytic activity)	-	ROW05381.1	4.4e-236	823.2	ROW05381.1 hypothetical protein VSDG_00643 [Valsa sordida]	Q4WYN6|CRMA_ASPFU	1.36e-53	201	Isocyanide synthase-NRPS hybrid crmA OS=Neosartorya fumigata (strain ATCC MYA-4609 / Af293 / CBS 101355 / FGSC A1100) OX=330879 GN=crmA PE=2 SV=2
Cdip_00199 [mRNA] [translate_table: standard]	170	-	-	-	-	-	-	-	-	ROW14000.1	1.7e-07	62	ROW14000.1 hypothetical protein VPNG_04137 [Cytospora leucostoma]	-	-	-	-
Cdip_00200 [mRNA] [translate_table: standard]	199	-	-	-	-	-	-	GO:0003723(RNA binding)	K07575 K07575; PUA domain protein	PSR79288.1	2.2e-99	367.5	PSR79288.1 translation machinery-associated protein 20 [Coniella lustricola]	P89886|TMA20_YEAST	1.68e-52	169	Translation machinery-associated protein 20 OS=Saccharomyces cerevisiae (strain ATCC 204508 / S288c) OX=559292 GN=TMA20 PE=1 SV=1
Cdip_00201 [mRNA] [translate_table: standard]	82	-	-	-	-	-	-	-	-	PSR79288.1	3.2e-36	156.4	PSR79288.1 translation machinery-associated protein 20 [Coniella lustricola]	C6Y4A9|YAEQ_SCHPO	2.1e-13	62	Uncharacterized protein C23D3.17 OS=Schizosaccharomyces pombe (strain 972 / ATCC 24843) OX=284812 GN=SPAC23D3.17 PE=2 SV=2
Cdip_00202 [mRNA] [translate_table: standard]	1169	-	-	-	-	-	-	-	-	POS70229.1	4e-156	558.5	POS70229.1 hypothetical protein DHEL01_v211378 [Diaporthe helianthi]	Q2GZN9|NST1_CHAGB	0	645	Stress response protein NST1 OS=Chaetomium globosum (strain ATCC 6205 / CBS 148.51 / DSM 1962 / NBRC 6347 / NRRL 1970) OX=306901 GN=NST1 PE=3 SV=1
Cdip_00203 [mRNA] [translate_table: standard]	362	-	-	-	-	-	-	-	-	PSR79285.1	6.3e-145	519.6	PSR79285.1 hypothetical protein BD289DRAFT_442676 [Coniella lustricola]	-	-	-	-
Cdip_00204 [mRNA] [translate_table: standard]	114	-	-	-	-	-	-	GO:0003924(GTPase activity),GO:0005525(GTP binding)	-	PSR79283.1	7.8e-57	225.3	PSR79283.1 ras family protein [Coniella lustricola]	Q10133|RHO2_SCHPO	1.48e-43	143	GTP-binding protein rho2 OS=Schizosaccharomyces pombe (strain 972 / ATCC 24843) OX=284812 GN=rho2 PE=1 SV=1
Cdip_00205 [mRNA] [translate_table: standard]	217	-	-	-	-	-	-	-	K17421 MRPL40; large subunit ribosomal protein L40	PSR79282.1	9.9e-61	239.2	PSR79282.1 hypothetical protein BD289DRAFT_335678, partial [Coniella lustricola]	-	-	-	-
Cdip_00206 [mRNA] [translate_table: standard]	1111	-	-	-	-	-	-	-	-	PSR79281.1	1.9e-171	609.4	PSR79281.1 hypothetical protein BD289DRAFT_375676, partial [Coniella lustricola]	-	-	-	-
Cdip_00207 [mRNA] [translate_table: standard]	373	-	-	-	-	-	-	-	-	ROW14016.1	1.3e-71	276.2	ROW14016.1 hypothetical protein VPNG_04151 [Cytospora leucostoma]	-	-	-	-
Cdip_00208 [mRNA] [translate_table: standard]	140	-	-	-	-	-	-	-	-	-	-	-	-	-	-	-	-
Cdip_00209 [mRNA] [translate_table: standard]	274	-	-	-	-	-	-	-	-	PSR82822.1	6.3e-105	386.3	PSR82822.1 hypothetical protein BD289DRAFT_461538 [Coniella lustricola]	-	-	-	-
Cdip_00210 [mRNA] [translate_table: standard]	144	-	-	-	-	-	-	-	-	-	-	-	-	-	-	-	-
Cdip_00211 [mRNA] [translate_table: standard]	693	KOG4166	0	801	Coenzyme transport and metabolism; Amino acid transport and metabolism	-	-	GO:0003824(catalytic activity),GO:0030976(thiamine pyrophosphate binding),GO:0000287(magnesium ion binding)	K01652 E2.2.1.6L, ilvB, ilvG, ilvI; acetolactate synthase I/II/III large subunit [EC:2.2.1.6]	PSR82825.1	0	1289.6	PSR82825.1 thiamine diphosphate-binding protein [Coniella lustricola]	P07342|ILVB_YEAST	0	801	Acetolactate synthase catalytic subunit, mitochondrial OS=Saccharomyces cerevisiae (strain ATCC 204508 / S288c) OX=559292 GN=ILV2 PE=1 SV=1
Cdip_00212 [mRNA] [translate_table: standard]	654	-	-	-	-	-	-	-	-	PSR82826.1	0	1115.5	PSR82826.1 hypothetical protein BD289DRAFT_295361 [Coniella lustricola]	-	-	-	-
Cdip_00213 [mRNA] [translate_table: standard]	524	KOG0631	9.1e-119	361	Carbohydrate transport and metabolism	-	-	GO:0005524(ATP binding),GO:0005534(galactose binding)	K00849 galK; galactokinase [EC:2.7.1.6]	PSR82827.1	2.6e-272	943.3	PSR82827.1 ribosomal protein S5 domain 2-type protein [Coniella lustricola]	P09608|GAL1_KLULA	1.53e-121	369	Galactokinase OS=Kluyveromyces lactis (strain ATCC 8585 / CBS 2359 / DSM 70799 / NBRC 1267 / NRRL Y-1140 / WM37) OX=284590 GN=GAL1 PE=2 SV=2
Cdip_00214 [mRNA] [translate_table: standard]	585	KOG3053	2.26e-09	60.8	Function unknown	-	-	-	-	PSR82828.1	1.9e-244	850.9	PSR82828.1 hypothetical protein BD289DRAFT_295388 [Coniella lustricola]	Q5ZJ41|MARH5_CHICK	1.38e-06	53.9	E3 ubiquitin-protein ligase MARCH5 OS=Gallus gallus OX=9031 GN=MARCH5 PE=2 SV=1
Cdip_00215 [mRNA] [translate_table: standard]	359	KOG0553	1.57e-65	212	General function prediction only	-	-	GO:0005515(protein binding)	K16365 SGTA; small glutamine-rich tetratricopeptide repeat-containing protein alpha	PSR82829.1	7.5e-106	389.8	PSR82829.1 Hsc70 cochaperone [Coniella lustricola]	P0CT30|SGT2_USTMA	4.15e-66	215	Small glutamine-rich tetratricopeptide repeat-containing protein 2 OS=Ustilago maydis (strain 521 / FGSC 9021) OX=237631 GN=UMAG_10205 PE=3 SV=1
Cdip_00216 [mRNA] [translate_table: standard]	144	-	-	-	-	-	-	-	-	-	-	-	-	-	-	-	-
Cdip_00217 [mRNA] [translate_table: standard]	349	-	-	-	-	GO:0055114(oxidation-reduction process)	-	-	-	PSR82832.1	2.8e-142	510.8	PSR82832.1 chaperonin 10-like protein [Coniella lustricola]	G3XMC6|AZAJ_ASPNA	1.12e-82	257	Dehydrogenase azaJ OS=Aspergillus niger (strain ATCC 1015 / CBS 113.46 / FGSC A1144 / LSHB Ac4 / NCTC 3858a / NRRL 328 / USDA 3528.7) OX=380704 GN=azaJ PE=2 SV=1
Cdip_00218 [mRNA] [translate_table: standard]	217	-	-	-	-	-	-	-	-	PSR82834.1	7.1e-83	312.8	PSR82834.1 hypothetical protein BD289DRAFT_295458 [Coniella lustricola]	-	-	-	-
Cdip_00219 [mRNA] [translate_table: standard]	373	-	-	-	-	-	-	-	-	PSR82835.1	1.4e-168	598.2	PSR82835.1 hypothetical protein BD289DRAFT_461544 [Coniella lustricola]	A1RSP7|Y803_PYRIL	1.59e-10	63.9	UPF0173 metal-dependent hydrolase Pisl_0803 OS=Pyrobaculum islandicum (strain DSM 4184 / JCM 9189 / GEO3) OX=384616 GN=Pisl_0803 PE=3 SV=2
Cdip_00220 [mRNA] [translate_table: standard]	1351	KOG2684	1.03e-32	134	Transcription; Chromatin structure and dynamics	-	-	GO:0070403(NAD+ binding)	K11121 SIR2; NAD-dependent histone deacetylase SIR2 [EC:3.5.1.-]	PSR82836.1	0	1285	PSR82836.1 hypothetical protein BD289DRAFT_295481 [Coniella lustricola]	Q5A1W9|HST3_CANAL	1.93e-34	142	NAD-dependent histone deacetylase HST3 OS=Candida albicans (strain SC5314 / ATCC MYA-2876) OX=237561 GN=HST3 PE=3 SV=2
Cdip_00221 [mRNA] [translate_table: standard]	1278	KOG0054	6.43e-149	489	Secondary metabolites biosynthesis, transport and catabolism	GO:0055085(transmembrane transport)	GO:0016021(integral component of membrane)	GO:0005524(ATP binding),GO:0016887(ATPase activity),GO:0042626(ATPase activity, coupled to transmembrane movement of substances)	-	PSR82837.1	0	1712.2	PSR82837.1 P-loop containing nucleoside triphosphate hydrolase protein [Coniella lustricola]	Q8ST87|ABCCA_DICDI	1.29e-154	503	ABC transporter C family member 10 OS=Dictyostelium discoideum OX=44689 GN=abcC10 PE=3 SV=1
Cdip_00222 [mRNA] [translate_table: standard]	513	-	-	-	-	GO:0055085(transmembrane transport)	GO:0016021(integral component of membrane)	-	-	PSR82838.1	8.7e-249	865.1	PSR82838.1 major facilitator superfamily domain-containing protein [Coniella lustricola]	Q9US44|YIZG_SCHPO	1.17e-94	299	Uncharacterized transporter C1002.16c OS=Schizosaccharomyces pombe (strain 972 / ATCC 24843) OX=284812 GN=SPAC1002.16c PE=3 SV=1
Cdip_00223 [mRNA] [translate_table: standard]	522	-	-	-	-	-	-	-	-	PSR82840.1	2.4e-108	398.7	PSR82840.1 hypothetical protein BD289DRAFT_454092 [Coniella lustricola]	-	-	-	-
Cdip_00224 [mRNA] [translate_table: standard]	970	KOG2366	3.46e-66	229	Carbohydrate transport and metabolism	GO:0005975(carbohydrate metabolic process)	-	GO:0004553(hydrolase activity, hydrolyzing O-glycosyl compounds)	K07407 E3.2.1.22B, galA, rafA; alpha-galactosidase [EC:3.2.1.22]	PSR82841.1	2.2e-277	961.1	PSR82841.1 alpha-galactosidase precursor [Coniella lustricola]	A4DA70|AGALD_ASPFU	1.55e-115	372	Probable alpha-galactosidase D OS=Neosartorya fumigata (strain ATCC MYA-4609 / Af293 / CBS 101355 / FGSC A1100) OX=330879 GN=aglD PE=3 SV=2
Cdip_00225 [mRNA] [translate_table: standard]	345	-	-	-	-	-	-	-	-	PSR82843.1	4.6e-169	599.7	PSR82843.1 lysophospholipase A [Coniella lustricola]	T2FKR1|AES1_THIHE	2.21e-15	79	Acetylesterase OS=Thielavia heterothallica OX=78579 GN=aes1 PE=1 SV=1
Cdip_00226 [mRNA] [translate_table: standard]	312	KOG1516	2.9e-10	62.4	General function prediction only	-	-	-	-	PSR82845.1	9.7e-134	482.3	PSR82845.1 Alpha/Beta hydrolase protein [Coniella lustricola]	A0A0G3FWY4|AQDA1_RHOER	2.35e-11	67	Probable N-octanoylanthranilate hydrolase AqdA1 OS=Rhodococcus erythropolis OX=1833 GN=aqdA1 PE=1 SV=1
Cdip_00227 [mRNA] [translate_table: standard]	393	KOG1494	1.92e-147	422	Energy production and conversion	GO:0055114(oxidation-reduction process)	-	GO:0016491(oxidoreductase activity),GO:0016616(oxidoreductase activity, acting on the CH-OH group of donors, NAD or NADP as acceptor)	K00026 MDH2; malate dehydrogenase [EC:1.1.1.37]	PSR82847.1	5.6e-179	632.9	PSR82847.1 lactate/malate dehydrogenase [Coniella lustricola]	P17505|MDHM_YEAST	8.16e-147	422	Malate dehydrogenase, mitochondrial OS=Saccharomyces cerevisiae (strain ATCC 204508 / S288c) OX=559292 GN=MDH1 PE=1 SV=2
Cdip_00228 [mRNA] [translate_table: standard]	1323	KOG0209	0	1322	Inorganic ion transport and metabolism	-	-	-	K14950 ATP13A1, SPF1; manganese-transporting P-type ATPase [EC:3.6.3.-]	PSR82848.1	0	2457.2	PSR82848.1 hypothetical protein BD289DRAFT_483626 [Coniella lustricola]	P39986|ATC6_YEAST	0	1322	Manganese-transporting ATPase 1 OS=Saccharomyces cerevisiae (strain ATCC 204508 / S288c) OX=559292 GN=SPF1 PE=1 SV=1
Cdip_00229 [mRNA] [translate_table: standard]	723	-	-	-	-	GO:0006351(transcription, DNA-templated)	GO:0005634(nucleus)	GO:0003677(DNA binding),GO:0008270(zinc ion binding)	-	KUI63753.1	1.8e-183	648.7	KUI63753.1 Transcriptional activator protein acu-15 [Valsa mali]	P87000|ACU15_NEUCR	6.68e-12	72.8	Transcriptional activator protein acu-15 OS=Neurospora crassa (strain ATCC 24698 / 74-OR23-1A / CBS 708.71 / DSM 1257 / FGSC 987) OX=367110 GN=acu-15 PE=1 SV=2
Cdip_00230 [mRNA] [translate_table: standard]	379	-	-	-	-	GO:0055114(oxidation-reduction process)	-	GO:0016616(oxidoreductase activity, acting on the CH-OH group of donors, NAD or NADP as acceptor)	-	EMR67218.1	2.4e-195	687.2	EMR67218.1 putative tartrate dehydrogenase decarboxylase protein [Eutypa lata UCREL1]	Q44471|TTUC1_AGRVI	0	516	Probable tartrate dehydrogenase/decarboxylase TtuC OS=Agrobacterium vitis OX=373 GN=ttuC PE=2 SV=1
Cdip_00231 [mRNA] [translate_table: standard]	69	-	-	-	-	-	-	-	-	PSR82850.1	6.4e-14	82	PSR82850.1 S-adenosyl-L-methionine-dependent methyltransferase [Coniella lustricola]	-	-	-	-
Cdip_00232 [mRNA] [translate_table: standard]	530	KOG1289	5.67e-77	254	Amino acid transport and metabolism	GO:0055085(transmembrane transport)	GO:0016020(membrane)	GO:0022857(transmembrane transporter activity)	-	PSR82853.1	8.6e-284	981.5	PSR82853.1 amino acid/polyamine transporter I [Coniella lustricola]	P19807|HNM1_YEAST	2.4e-76	254	Choline transport protein OS=Saccharomyces cerevisiae (strain ATCC 204508 / S288c) OX=559292 GN=HNM1 PE=1 SV=1
Cdip_00233 [mRNA] [translate_table: standard]	589	KOG1263	1.22e-48	179	Secondary metabolites biosynthesis, transport and catabolism	GO:0055114(oxidation-reduction process)	-	GO:0005507(copper ion binding),GO:0016491(oxidoreductase activity)	-	PSS05173.1	0	1112.1	PSS05173.1 laccase [Coniella lustricola]	Q03966|LAC1_CRYPA	0	966	Laccase OS=Cryphonectria parasitica OX=5116 GN=LAC-1 PE=3 SV=1
Cdip_00234 [mRNA] [translate_table: standard]	649	-	-	-	-	-	-	-	-	-	-	-	-	-	-	-	-
Cdip_00235 [mRNA] [translate_table: standard]	924	-	-	-	-	GO:0006351(transcription, DNA-templated),GO:0006355(regulation of transcription, DNA-templated)	GO:0005634(nucleus)	GO:0003677(DNA binding),GO:0008270(zinc ion binding),GO:0000981(DNA-binding transcription factor activity, RNA polymerase II-specific)	-	PSS05175.1	6e-248	863.2	PSS05175.1 hypothetical protein BD289DRAFT_1670 [Coniella lustricola]	B8NJG9|LEPE_ASPFN	2.71e-88	303	Transcription factor lepE OS=Aspergillus flavus (strain ATCC 200026 / FGSC A1120 / NRRL 3357 / JCM 12722 / SRRC 167) OX=332952 GN=lepB PE=3 SV=1
Cdip_00236 [mRNA] [translate_table: standard]	460	KOG0557	1.46e-159	461	Energy production and conversion	-	-	GO:0016746(transferase activity, transferring acyl groups)	K00627 DLAT, aceF, pdhC; pyruvate dehydrogenase E2 component (dihydrolipoamide acetyltransferase) [EC:2.3.1.12]	PSS05177.1	5.6e-223	779.2	PSS05177.1 2-oxoacid dehydrogenases acyltransferase-domain-containing protein [Coniella lustricola]	P20285|ODP2_NEUCR	0	661	Dihydrolipoyllysine-residue acetyltransferase component of pyruvate dehydrogenase complex, mitochondrial OS=Neurospora crassa (strain ATCC 24698 / 74-OR23-1A / CBS 708.71 / DSM 1257 / FGSC 987) OX=367110 GN=mrp-3 PE=1 SV=2
Cdip_00237 [mRNA] [translate_table: standard]	1875	KOG0929	0	1170	Intracellular trafficking, secretion, and vesicular transport	GO:0032012(regulation of ARF protein signal transduction)	-	GO:0005086(ARF guanyl-nucleotide exchange factor activity)	K18442 ARFGEF, BIG; brefeldin A-inhibited guanine nucleotide-exchange protein	PSS05178.1	0	3420.9	PSS05178.1 hypothetical protein BD289DRAFT_478080 [Coniella lustricola]	P11075|SEC7_YEAST	0	1170	Protein transport protein SEC7 OS=Saccharomyces cerevisiae (strain ATCC 204508 / S288c) OX=559292 GN=SEC7 PE=1 SV=2
Cdip_00238 [mRNA] [translate_table: standard]	399	-	-	-	-	-	-	-	-	PSS05179.1	2.6e-184	650.6	PSS05179.1 hypothetical protein BD289DRAFT_419680 [Coniella lustricola]	-	-	-	-
Cdip_00239 [mRNA] [translate_table: standard]	323	-	-	-	-	GO:0006383(transcription by RNA polymerase III)	-	GO:0003899(DNA-directed 5'-3' RNA polymerase activity)	K03024 RPC7, POLR3G; DNA-directed RNA polymerase III subunit RPC7	PSS05180.1	2.9e-93	347.8	PSS05180.1 DNA-directed RNA polymerase III, subunit Rpc31 [Coniella lustricola]	-	-	-	-
Cdip_00240 [mRNA] [translate_table: standard]	435	-	-	-	-	-	-	-	K14307 NUPL1, NUP49; nucleoporin p58/p45	PSS05181.1	2.9e-120	438	PSS05181.1 hypothetical protein BD289DRAFT_501814 [Coniella lustricola]	G0S4X2|NUP49_CHATD	1.72e-91	287	Nucleoporin NUP49 OS=Chaetomium thermophilum (strain DSM 1495 / CBS 144.50 / IMI 039719) OX=759272 GN=NUP49 PE=1 SV=1
Cdip_00241 [mRNA] [translate_table: standard]	340	-	-	-	-	-	-	-	K14405 FIP1L1, FIP1; pre-mRNA 3'-end-processing factor FIP1	PSS05182.1	1.6e-73	282.3	PSS05182.1 Fip1 motif-domain-containing protein [Coniella lustricola]	Q4IF44|FIP1_GIBZE	7.15e-60	198	Pre-mRNA polyadenylation factor FIP1 OS=Gibberella zeae (strain PH-1 / ATCC MYA-4620 / FGSC 9075 / NRRL 31084) OX=229533 GN=FIP1 PE=3 SV=2
Cdip_00242 [mRNA] [translate_table: standard]	312	-	-	-	-	-	-	GO:0016788(hydrolase activity, acting on ester bonds)	-	PSS05183.1	4.6e-144	516.5	PSS05183.1 phosphoesterase family-domain-containing protein, partial [Coniella lustricola]	P37274|PHOA_PENCH	2.13e-92	283	Phosphate-repressible acid phosphatase OS=Penicillium chrysogenum OX=5076 GN=PHOA PE=1 SV=1
Cdip_00243 [mRNA] [translate_table: standard]	891	-	-	-	-	-	GO:0005634(nucleus)	GO:0008168(methyltransferase activity)	K06970 rlmF; 23S rRNA (adenine1618-N6)-methyltransferase [EC:2.1.1.181]	KUI63429.1	4.4e-272	943.3	KUI63429.1 hypothetical protein VM1G_10242 [Valsa mali]	O42662|MTL16_SCHPO	1.78e-77	260	U6 small nuclear RNA (adenine-(43)-N(6))-methyltransferase OS=Schizosaccharomyces pombe (strain 972 / ATCC 24843) OX=284812 GN=SPAC27D7.08c PE=1 SV=2
Cdip_00244 [mRNA] [translate_table: standard]	154	-	-	-	-	-	-	-	-	PSS05186.1	1.8e-48	198	PSS05186.1 hypothetical protein BD289DRAFT_419690 [Coniella lustricola]	-	-	-	-
Cdip_00245 [mRNA] [translate_table: standard]	263	-	-	-	-	-	-	GO:0016787(hydrolase activity)	-	PSS05187.1	2.8e-86	324.3	PSS05187.1 cutinase-domain-containing protein [Coniella lustricola]	O59893|AXE2_TALPU	7.42e-26	104	Acetylxylan esterase 2 OS=Talaromyces purpureogenus OX=1266744 GN=axe-2 PE=1 SV=1
Cdip_00246 [mRNA] [translate_table: standard]	563	KOG2446	0	763	Carbohydrate transport and metabolism	GO:0006094(gluconeogenesis),GO:0006096(glycolytic process)	-	GO:0004347(glucose-6-phosphate isomerase activity)	K01810 GPI, pgi; glucose-6-phosphate isomerase [EC:5.3.1.9]	PSS05188.1	0	1092.4	PSS05188.1 phosphoglucose isomerase [Coniella lustricola]	Q7S986|G6PI_NEUCR	0	980	Glucose-6-phosphate isomerase OS=Neurospora crassa (strain ATCC 24698 / 74-OR23-1A / CBS 708.71 / DSM 1257 / FGSC 987) OX=367110 GN=pgi-1 PE=3 SV=1
Cdip_00247 [mRNA] [translate_table: standard]	631	-	-	-	-	GO:0006468(protein phosphorylation)	-	GO:0004674(protein serine/threonine kinase activity),GO:0005524(ATP binding),GO:0004672(protein kinase activity)	K13303 SGK2; serum/glucocorticoid-regulated kinase 2 [EC:2.7.11.1]	PSS05189.1	0	1239.9	PSS05189.1 protein kinase 1 [Coniella lustricola]	Q9P7J8|GAD8_SCHPO	0	588	Serine/threonine-protein kinase gad8 OS=Schizosaccharomyces pombe (strain 972 / ATCC 24843) OX=284812 GN=gad8 PE=1 SV=1
Cdip_00248 [mRNA] [translate_table: standard]	479	-	-	-	-	-	-	-	-	PSS05191.1	3.2e-205	720.3	PSS05191.1 metallopeptidase family M24 [Coniella lustricola]	Q9UUD8|YOD1_SCHPO	3.74e-70	233	Uncharacterized peptidase C18A7.01 OS=Schizosaccharomyces pombe (strain 972 / ATCC 24843) OX=284812 GN=SPBC18A7.01 PE=3 SV=1
Cdip_00249 [mRNA] [translate_table: standard]	162	-	-	-	-	-	-	-	-	PSS05192.1	2.8e-76	290.4	PSS05192.1 hypothetical protein BD289DRAFT_449058 [Coniella lustricola]	-	-	-	-
Cdip_00250 [mRNA] [translate_table: standard]	570	-	-	-	-	-	-	-	K00681 ggt; gamma-glutamyltranspeptidase / glutathione hydrolase [EC:2.3.2.2 3.4.19.13]	PSS05194.1	1.4e-303	1047.3	PSS05194.1 gamma-glutamyltransferase 1 [Coniella lustricola]	D4B387|GGT1_ARTBC	0	595	Glutathione hydrolase proenzyme OS=Arthroderma benhamiae (strain ATCC MYA-4681 / CBS 112371) OX=663331 GN=ARB_02921 PE=1 SV=1
Cdip_00251 [mRNA] [translate_table: standard]	216	KOG1001	6.08e-09	57	Transcription ; Replication, recombination and repair	-	-	GO:0005524(ATP binding)	-	ROW16619.1	6.2e-47	193.4	ROW16619.1 hypothetical protein VPNG_01634 [Cytospora leucostoma]	Q9FIY7|SM3L3_ARATH	2.58e-08	57	DNA repair protein RAD5B OS=Arabidopsis thaliana OX=3702 GN=RAD5B PE=3 SV=1
Cdip_00252 [mRNA] [translate_table: standard]	358	-	-	-	-	-	-	-	-	ROW05653.1	4.1e-104	384	ROW05653.1 hypothetical protein VSDG_00672 [Valsa sordida]	Q00808|HETE1_PODAS	4.97e-06	52.4	Vegetative incompatibility protein HET-E-1 OS=Podospora anserina OX=5145 GN=HET-E1 PE=4 SV=1
Cdip_00253 [mRNA] [translate_table: standard]	274	KOG4642	8.41e-43	149	Posttranslational modification, protein turnover, chaperones	GO:0016567(protein ubiquitination)	-	GO:0004842(ubiquitin-protein transferase activity)	K09561 STUB1, CHIP; STIP1 homology and U-box containing protein 1 [EC:2.3.2.27]	PSS05196.1	1.4e-131	474.9	PSS05196.1 hypothetical protein BD289DRAFT_478096 [Coniella lustricola]	Q5ZHY5|CHIP_CHICK	1.89e-40	145	STIP1 homology and U box-containing protein 1 OS=Gallus gallus OX=9031 GN=STUB1 PE=2 SV=1
Cdip_00254 [mRNA] [translate_table: standard]	523	KOG0457	3.49e-114	346	Chromatin structure and dynamics	-	-	GO:0008270(zinc ion binding)	K11314 TADA2A, ADA2; transcriptional adapter 2-alpha	PSS05197.1	3.3e-280	969.5	PSS05197.1 hypothetical protein BD289DRAFT_358180 [Coniella lustricola]	Q59WH0|ADA2_CANAL	8.59e-131	390	Transcriptional adapter 2 OS=Candida albicans (strain SC5314 / ATCC MYA-2876) OX=237561 GN=ADA2 PE=3 SV=2
Cdip_00255 [mRNA] [translate_table: standard]	468	KOG2958	1.21e-132	389	Energy production and conversion	GO:0006012(galactose metabolic process)	-	GO:0008108(UDP-glucose:hexose-1-phosphate uridylyltransferase activity)	K00965 galT, GALT; UDPglucose--hexose-1-phosphate uridylyltransferase [EC:2.7.7.12]	PSS05198.1	3.6e-217	760	PSS05198.1 galactose-1-phosphate uridyl transferase [Coniella lustricola]	Q7RYE7|GAL7_NEUCR	0	619	Galactose-1-phosphate uridylyltransferase OS=Neurospora crassa (strain ATCC 24698 / 74-OR23-1A / CBS 708.71 / DSM 1257 / FGSC 987) OX=367110 GN=gal-7 PE=3 SV=1
Cdip_00256 [mRNA] [translate_table: standard]	170	KOG3455	1.64e-17	76.3	Function unknown	-	GO:0016021(integral component of membrane)	-	-	PSS05199.1	5.5e-75	286.2	PSS05199.1 Erg28 like protein-domain-containing protein [Coniella lustricola]	P40030|ERG28_YEAST	6.98e-17	76.3	Ergosterol biosynthetic protein 28 OS=Saccharomyces cerevisiae (strain ATCC 204508 / S288c) OX=559292 GN=ERG28 PE=1 SV=1
Cdip_00257 [mRNA] [translate_table: standard]	328	KOG1014	1.35e-108	321	Lipid transport and metabolism	-	-	-	K10251 HSD17B12, KAR, IFA38; 17beta-estradiol 17-dehydrogenase / very-long-chain 3-oxoacyl-CoA reductase [EC:1.1.1.62 1.1.1.330]	PSS05200.1	9.1e-175	618.6	PSS05200.1 3-ketoacyl-CoA reductase [Coniella lustricola]	A4QTE3|MKAR_MAGO7	1.28e-168	474	Very-long-chain 3-oxoacyl-CoA reductase OS=Magnaporthe oryzae (strain 70-15 / ATCC MYA-4617 / FGSC 8958) OX=242507 GN=MGG_05096 PE=3 SV=1
Cdip_00258 [mRNA] [translate_table: standard]	1421	-	-	-	-	-	-	-	K14312 NUP155, NUP170, NUP157; nuclear pore complex protein Nup155	PSS05201.1	0	2429.4	PSS05201.1 nucleoporin Nup157/170 [Coniella lustricola]	G0S7B6|NU170_CHATD	0	1512	Nucleoporin NUP170 OS=Chaetomium thermophilum (strain DSM 1495 / CBS 144.50 / IMI 039719) OX=759272 GN=NUP170 PE=1 SV=1
Cdip_00259 [mRNA] [translate_table: standard]	327	-	-	-	-	GO:0005975(carbohydrate metabolic process)	-	GO:0016810(hydrolase activity, acting on carbon-nitrogen (but not peptide) bonds)	-	PSS05202.1	2.7e-126	457.6	PSS05202.1 hypothetical protein BD289DRAFT_449067 [Coniella lustricola]	D4AM78|CDA_ARTBC	1.05e-48	170	Chitin deacetylase ARB_04768 OS=Arthroderma benhamiae (strain ATCC MYA-4681 / CBS 112371) OX=663331 GN=ARB_04768 PE=3 SV=1
Cdip_00260 [mRNA] [translate_table: standard]	764	KOG2922	9.34e-74	245	Function unknown	GO:0015693(magnesium ion transport)	GO:0016021(integral component of membrane)	GO:0015095(magnesium ion transmembrane transporter activity)	K22733 NIPA, SLC57A2S; magnesium transporter	PSS05203.1	0	1146.7	PSS05203.1 magnesium transporter NIPA-domain-containing protein [Coniella lustricola]	Q5R7Q3|NIPA2_PONAB	3.96e-73	245	Magnesium transporter NIPA2 OS=Pongo abelii OX=9601 GN=NIPA2 PE=2 SV=1
Cdip_00261 [mRNA] [translate_table: standard]	680	-	-	-	-	-	-	-	-	PSS05204.1	0	1139.4	PSS05204.1 tricorn protease N-terminal domain-containing protein [Coniella lustricola]	Q2LRP7|TOLB_SYNAS	4.98e-15	81.6	Tol-Pal system protein TolB OS=Syntrophus aciditrophicus (strain SB) OX=56780 GN=tolB PE=3 SV=2
Cdip_00262 [mRNA] [translate_table: standard]	2360	-	-	-	-	-	-	-	-	PSS05205.1	1.9e-261	909.4	PSS05205.1 hypothetical protein BD289DRAFT_2202 [Coniella lustricola]	-	-	-	-
Cdip_00263 [mRNA] [translate_table: standard]	219	-	-	-	-	-	-	-	-	PSS05206.1	1.3e-71	275.4	PSS05206.1 hypothetical protein BD289DRAFT_449071 [Coniella lustricola]	-	-	-	-
Cdip_00264 [mRNA] [translate_table: standard]	371	-	-	-	-	GO:0055114(oxidation-reduction process)	-	-	-	PSS05207.1	2.2e-164	584.3	PSS05207.1 chaperonin 10-like protein [Coniella lustricola]	D7UPN2|ACTS2_ALTAL	1.45e-80	253	Trans-enoyl reductase ACTTS2 OS=Alternaria alternata OX=5599 GN=ACTTS2 PE=3 SV=1
Cdip_00265 [mRNA] [translate_table: standard]	708	KOG1721	7.05e-51	189	General function prediction only	-	-	GO:0003676(nucleic acid binding)	K21543 CRZ1, CRZA; transcription factor CRZ1	PSS05208.1	1.3e-274	951.4	PSS05208.1 hypothetical protein BD289DRAFT_457536 [Coniella lustricola]	Q4WJ81|CRZA_ASPFU	9.58e-116	368	C2H2 finger domain transcription factor crzA OS=Neosartorya fumigata (strain ATCC MYA-4609 / Af293 / CBS 101355 / FGSC A1100) OX=330879 GN=crzA PE=1 SV=1
Cdip_00266 [mRNA] [translate_table: standard]	264	-	-	-	-	GO:0055114(oxidation-reduction process)	-	GO:0009916(alternative oxidase activity)	-	PSS05210.1	1.8e-144	517.7	PSS05210.1 alternative oxidase [Coniella lustricola]	O93788|AOX_MAGO7	4.1e-151	429	Alternative oxidase, mitochondrial OS=Magnaporthe oryzae (strain 70-15 / ATCC MYA-4617 / FGSC 8958) OX=242507 GN=AOX1 PE=2 SV=1
Cdip_00267 [mRNA] [translate_table: standard]	138	-	-	-	-	-	-	-	-	PSS05211.1	6.9e-07	59.7	PSS05211.1 hypothetical protein BD289DRAFT_478110 [Coniella lustricola]	-	-	-	-
Cdip_00268 [mRNA] [translate_table: standard]	269	KOG4813	1.19e-08	55.8	Translation, ribosomal structure and biogenesis	-	GO:0005737(cytoplasm),GO:0005852(eukaryotic translation initiation factor 3 complex)	GO:0003743(translation initiation factor activity)	K03245 EIF3J; translation initiation factor 3 subunit J	PSS05212.1	7.4e-74	283.1	PSS05212.1 eukaryotic translation initiation factor 3 subunit J [Coniella lustricola]	Q7S931|EIF3J_NEUCR	6.39e-65	206	Eukaryotic translation initiation factor 3 subunit J OS=Neurospora crassa (strain ATCC 24698 / 74-OR23-1A / CBS 708.71 / DSM 1257 / FGSC 987) OX=367110 GN=hcr-1 PE=3 SV=1
Cdip_00269 [mRNA] [translate_table: standard]	776	-	-	-	-	GO:0000001(mitochondrion inheritance),GO:0007005(mitochondrion organization)	GO:0005743(mitochondrial inner membrane)	-	K17979 MDM31; mitochondrial distribution and morphology protein 31	PSS05214.1	0	1098.2	PSS05214.1 mitochondrial distribution and morphology proteins-domain-containing protein [Coniella lustricola]	P38880|MDM31_YEAST	3.18e-146	444	Mitochondrial distribution and morphology protein 31 OS=Saccharomyces cerevisiae (strain ATCC 204508 / S288c) OX=559292 GN=MDM31 PE=1 SV=1
Cdip_00270 [mRNA] [translate_table: standard]	256	KOG3273	2.1e-110	320	Posttranslational modification, protein turnover, chaperones	-	-	-	K11884 PNO1, DIM2; RNA-binding protein PNO1	PSS05215.1	6.8e-117	426	PSS05215.1 pre-rRNA-processing protein [Coniella lustricola]	Q4IN63|PNO1_GIBZE	3.07e-122	351	Pre-rRNA-processing protein PNO1 OS=Gibberella zeae (strain PH-1 / ATCC MYA-4620 / FGSC 9075 / NRRL 31084) OX=229533 GN=PNO1 PE=3 SV=1
Cdip_00271 [mRNA] [translate_table: standard]	510	-	-	-	-	-	-	-	-	PSS05216.1	2.9e-135	488	PSS05216.1 hypothetical protein BD289DRAFT_2576 [Coniella lustricola]	-	-	-	-
Cdip_00272 [mRNA] [translate_table: standard]	318	KOG0725	1.27e-85	260	General function prediction only	-	-	-	K13237 DECR2; peroxisomal 2,4-dienoyl-CoA reductase [EC:1.3.1.34]	PSS05217.1	9.8e-166	588.6	PSS05217.1 hypothetical protein BD289DRAFT_419769 [Coniella lustricola]	P32573|SPS19_YEAST	4.11e-85	261	Peroxisomal 2,4-dienoyl-CoA reductase SPS19 OS=Saccharomyces cerevisiae (strain ATCC 204508 / S288c) OX=559292 GN=SPS19 PE=1 SV=4
Cdip_00273 [mRNA] [translate_table: standard]	495	-	-	-	-	-	-	-	-	PSS05218.1	6.5e-201	706.1	PSS05218.1 histidine phosphatase superfamily [Coniella lustricola]	-	-	-	-
Cdip_00274 [mRNA] [translate_table: standard]	373	-	-	-	-	-	GO:0005737(cytoplasm)	GO:0016462(pyrophosphatase activity)	K01514 PRUNE, PPX1; exopolyphosphatase [EC:3.6.1.11]	PSS05219.1	4.6e-191	672.9	PSS05219.1 hypothetical protein BD289DRAFT_419772 [Coniella lustricola]	O14094|PPX1_SCHPO	1.52e-48	171	Putative exopolyphosphatase OS=Schizosaccharomyces pombe (strain 972 / ATCC 24843) OX=284812 GN=SPAC2F3.11 PE=3 SV=1
Cdip_00275 [mRNA] [translate_table: standard]	216	KOG3342	4.66e-56	177	Intracellular trafficking, secretion, and vesicular transport	-	-	-	K13280 SEC11, sipW; signal peptidase I [EC:3.4.21.89]	PSS05220.1	3.6e-87	327	PSS05220.1 signal peptidase complex catalytic subunit SEC11 [Coniella lustricola]	A4RGA1|SEC11_MAGO7	4.63e-111	318	Signal peptidase complex catalytic subunit SEC11 OS=Magnaporthe oryzae (strain 70-15 / ATCC MYA-4617 / FGSC 8958) OX=242507 GN=SEC11 PE=3 SV=1
Cdip_00276 [mRNA] [translate_table: standard]	223	-	-	-	-	-	-	-	-	PSS05221.1	7.2e-99	365.9	PSS05221.1 hypothetical protein BD289DRAFT_501848 [Coniella lustricola]	-	-	-	-
Cdip_00277 [mRNA] [translate_table: standard]	341	-	-	-	-	-	-	GO:0005515(protein binding)	-	PSS05222.1	2.5e-159	567.4	PSS05222.1 hypothetical protein BD289DRAFT_449085 [Coniella lustricola]	-	-	-	-
Cdip_00278 [mRNA] [translate_table: standard]	480	-	-	-	-	-	-	-	-	PSS05224.1	4.7e-212	743	PSS05224.1 integral membrane protein TmpA [Coniella lustricola]	A8NS27|N3009_COPC7	1.7e-99	324	Adenylate-forming reductase 03009 OS=Coprinopsis cinerea (strain Okayama-7 / 130 / ATCC MYA-4618 / FGSC 9003) OX=240176 GN=CC1G_03009 PE=2 SV=3
Cdip_00279 [mRNA] [translate_table: standard]	295	-	-	-	-	-	-	-	-	PSS05225.1	3.5e-117	427.2	PSS05225.1 hypothetical protein BD289DRAFT_358327 [Coniella lustricola]	C8VK14|HXNY_EMENI	6.97e-11	65.5	2-oxoglutarate-Fe(II) type oxidoreductase hxnY OS=Emericella nidulans (strain FGSC A4 / ATCC 38163 / CBS 112.46 / NRRL 194 / M139) OX=227321 GN=hxnY PE=2 SV=1
Cdip_00280 [mRNA] [translate_table: standard]	560	KOG2182	3.62e-29	122	General function prediction only; Posttranslational modification, protein turnover, chaperones	GO:0006508(proteolysis)	-	GO:0008236(serine-type peptidase activity)	-	PSS05226.1	2e-302	1043.5	PSS05226.1 serine carboxypeptidase S28-domain-containing protein [Coniella lustricola]	D4AYS6|A1345_ARTBC	0	582	Probable extracellular serine carboxypeptidase OS=Arthroderma benhamiae (strain ATCC MYA-4681 / CBS 112371) OX=663331 GN=ARB_01345 PE=1 SV=1
Cdip_00281 [mRNA] [translate_table: standard]	634	KOG1649	4.74e-27	115	Transcription; Chromatin structure and dynamics	GO:0006338(chromatin remodeling)	GO:0000228(nuclear chromosome)	-	K11770 SFH1; chromatin structure-remodeling complex subunit SFH1	PSS05227.1	1.8e-259	901	PSS05227.1 hypothetical protein BD289DRAFT_2876 [Coniella lustricola]	Q06168|SFH1_YEAST	2.01e-26	115	Chromatin structure-remodeling complex subunit SFH1 OS=Saccharomyces cerevisiae (strain ATCC 204508 / S288c) OX=559292 GN=SFH1 PE=1 SV=1
Cdip_00282 [mRNA] [translate_table: standard]	650	KOG0039	2.12e-35	143	Secondary metabolites biosynthesis, transport and catabolism; Inorganic ion transport and metabolism	GO:0055114(oxidation-reduction process)	-	GO:0016491(oxidoreductase activity)	-	PSS05228.1	0	1087	PSS05228.1 ferric reductase NAD binding domain-domain-containing protein [Coniella lustricola]	Q12333|FRE7_YEAST	6.1e-39	155	Ferric/cupric reductase transmembrane component 7 OS=Saccharomyces cerevisiae (strain ATCC 204508 / S288c) OX=559292 GN=FRE7 PE=1 SV=2
Cdip_00283 [mRNA] [translate_table: standard]	458	-	-	-	-	GO:0016042(lipid catabolic process)	-	GO:0004806(triglyceride lipase activity)	-	PSS05230.1	8.3e-166	589.3	PSS05230.1 lipase 1 [Coniella lustricola]	Q9C1B9|TRI8_FUSSP	9.57e-114	345	Trichothecene C-3 esterase OS=Fusarium sporotrichioides OX=5514 GN=TRI8 PE=1 SV=1
Cdip_00284 [mRNA] [translate_table: standard]	355	-	-	-	-	-	-	-	-	PSS05231.1	1.1e-181	641.7	PSS05231.1 aldo/keto reductase [Coniella lustricola]	E9FCP6|DTXS3_METRA	2.92e-137	397	Aldo-keto reductase dtxS3 OS=Metarhizium robertsii (strain ARSEF 23 / ATCC MYA-3075) OX=655844 GN=dtxS3 PE=3 SV=2
Cdip_00285 [mRNA] [translate_table: standard]	253	-	-	-	-	-	-	-	-	PSS05233.1	2e-97	361.3	PSS05233.1 hypothetical protein BD289DRAFT_478131 [Coniella lustricola]	-	-	-	-
Cdip_00286 [mRNA] [translate_table: standard]	530	-	-	-	-	-	-	GO:0003676(nucleic acid binding),GO:0005524(ATP binding)	-	PSS05234.1	1.3e-226	791.6	PSS05234.1 P-loop containing nucleoside triphosphate hydrolase protein [Coniella lustricola]	A6RW56|RRP3_BOTFB	0	691	ATP-dependent rRNA helicase rrp3 OS=Botryotinia fuckeliana (strain B05.10) OX=332648 GN=rrp3 PE=3 SV=1
Cdip_00287 [mRNA] [translate_table: standard]	473	-	-	-	-	-	-	-	K14859 SSF1_2; ribosome biogenesis protein SSF1/2	PSS05235.1	2.9e-206	723.8	PSS05235.1 Brix domain-domain-containing protein [Coniella lustricola]	O14206|YDD3_SCHPO	1.41e-97	301	Brix domain-containing protein C1B9.03c OS=Schizosaccharomyces pombe (strain 972 / ATCC 24843) OX=284812 GN=SPAC1B9.03c PE=1 SV=2
Cdip_00288 [mRNA] [translate_table: standard]	556	KOG4332	9.21e-37	144	Carbohydrate transport and metabolism	GO:0015689(molybdate ion transport)	GO:0016021(integral component of membrane)	GO:0015098(molybdate ion transmembrane transporter activity)	-	PSS05236.1	7.7e-158	563.1	PSS05236.1 hypothetical protein BD289DRAFT_457564 [Coniella lustricola]	Q6N075|MFSD5_HUMAN	3.63e-31	129	Molybdate-anion transporter OS=Homo sapiens OX=9606 GN=MFSD5 PE=1 SV=2
Cdip_00289 [mRNA] [translate_table: standard]	1355	KOG0206	1.88e-156	503	General function prediction only	-	-	-	K01530 E7.6.2.1; phospholipid-translocating ATPase [EC:7.6.2.1]	PSS05237.1	0	2106.6	PSS05237.1 hypothetical protein BD289DRAFT_400131 [Coniella lustricola]	Q9Y2Q0|AT8A1_HUMAN	7.97e-156	503	Phospholipid-transporting ATPase IA OS=Homo sapiens OX=9606 GN=ATP8A1 PE=1 SV=1
Cdip_00290 [mRNA] [translate_table: standard]	617	-	-	-	-	GO:0006351(transcription, DNA-templated),GO:0006355(regulation of transcription, DNA-templated)	GO:0005634(nucleus)	GO:0003677(DNA binding),GO:0008270(zinc ion binding),GO:0000981(DNA-binding transcription factor activity, RNA polymerase II-specific)	-	PSS05238.1	8.6e-251	872.1	PSS05238.1 hypothetical protein BD289DRAFT_449101 [Coniella lustricola]	-	-	-	-
Cdip_00291 [mRNA] [translate_table: standard]	69	-	-	-	-	-	-	-	-	-	-	-	-	-	-	-	-
Cdip_00292 [mRNA] [translate_table: standard]	712	KOG2348	2.66e-160	481	Amino acid transport and metabolism	GO:0055085(transmembrane transport)	GO:0016020(membrane)	GO:0022857(transmembrane transporter activity)	K20989 DUR3; urea-proton symporter	PSS05239.1	0	1117.4	PSS05239.1 solute symporter family transporter [Coniella lustricola]	P33413|DUR3_YEAST	1.13e-159	481	Urea active transporter OS=Saccharomyces cerevisiae (strain ATCC 204508 / S288c) OX=559292 GN=DUR3 PE=1 SV=2
Cdip_00293 [mRNA] [translate_table: standard]	397	-	-	-	-	GO:0055114(oxidation-reduction process)	-	GO:0016491(oxidoreductase activity),GO:0050662(coenzyme binding)	K00009 mtlD; mannitol-1-phosphate 5-dehydrogenase [EC:1.1.1.17]	PSS05240.1	2.2e-207	727.2	PSS05240.1 mannitol-1-phosphate 5-dehydrogenase [Coniella lustricola]	Q7SA44|MTLD_NEUCR	0	598	Mannitol-1-phosphate 5-dehydrogenase OS=Neurospora crassa (strain ATCC 24698 / 74-OR23-1A / CBS 708.71 / DSM 1257 / FGSC 987) OX=367110 GN=NCU07318 PE=3 SV=1
Cdip_00294 [mRNA] [translate_table: standard]	914	KOG0276	0	902	Intracellular trafficking, secretion, and vesicular transport	GO:0006886(intracellular protein transport),GO:0016192(vesicle-mediated transport)	GO:0030117(membrane coat)	GO:0005515(protein binding),GO:0005198(structural molecule activity)	K17302 COPB2, SEC27; coatomer subunit beta'	PSS05241.1	0	1319.3	PSS05241.1 coatomer WD associated region-domain-containing protein [Coniella lustricola]	Q5R664|COPB2_PONAB	0	902	Coatomer subunit beta' OS=Pongo abelii OX=9601 GN=COPB2 PE=2 SV=1
Cdip_00295 [mRNA] [translate_table: standard]	382	-	-	-	-	GO:0055114(oxidation-reduction process)	-	GO:0016491(oxidoreductase activity)	-	PSS05242.1	1.3e-151	542	PSS05242.1 hypothetical protein BD289DRAFT_339713, partial [Coniella lustricola]	B5BP48|YP54_SCHPO	3.14e-36	139	Putative alpha-ketoglutarate-dependent sulfonate dioxygenase OS=Schizosaccharomyces pombe (strain 972 / ATCC 24843) OX=284812 GN=SPBC460.04c PE=3 SV=1
Cdip_00296 [mRNA] [translate_table: standard]	152	KOG3187	1.4e-21	87.8	General function prediction only	-	-	-	K10703 HACD, PHS1, PAS2; very-long-chain (3R)-3-hydroxyacyl-CoA dehydratase [EC:4.2.1.134]	PSS05243.1	3.9e-64	250	PSS05243.1 tyrosine phosphatase-like protein [Coniella lustricola]	P40857|HACD_YEAST	5.92e-21	87.8	Very-long-chain (3R)-3-hydroxyacyl-CoA dehydratase PHS1 OS=Saccharomyces cerevisiae (strain ATCC 204508 / S288c) OX=559292 GN=PHS1 PE=1 SV=1
Cdip_00297 [mRNA] [translate_table: standard]	520	-	-	-	-	GO:0055085(transmembrane transport)	GO:0016021(integral component of membrane)	-	-	PSS05244.1	5e-252	875.9	PSS05244.1 MFS transporter [Coniella lustricola]	A0A089FNE5|PRLL_FUNXX	7.93e-50	181	MFS transporter prlL OS=Fungal sp. (strain NRRL 50135) OX=1547289 GN=prlL PE=3 SV=1
Cdip_00298 [mRNA] [translate_table: standard]	832	-	-	-	-	-	-	-	-	PSS05245.1	0	1522.7	PSS05245.1 glycoside hydrolase family 92 protein [Coniella lustricola]	D4ATR3|A7629_ARTBC	0	846	Uncharacterized secreted glycosidase ARB_07629 OS=Arthroderma benhamiae (strain ATCC MYA-4681 / CBS 112371) OX=663331 GN=ARB_07629 PE=1 SV=1
Cdip_00299 [mRNA] [translate_table: standard]	394	-	-	-	-	-	-	-	-	PSS05246.1	5.1e-156	556.6	PSS05246.1 hypothetical protein BD289DRAFT_419848 [Coniella lustricola]	-	-	-	-
Cdip_00300 [mRNA] [translate_table: standard]	381	-	-	-	-	GO:0008654(phospholipid biosynthetic process)	-	GO:0004609(phosphatidylserine decarboxylase activity)	K01613 psd, PISD; phosphatidylserine decarboxylase [EC:4.1.1.65]	PSS05247.1	2.5e-200	703.7	PSS05247.1 phosphatidylserine decarboxylase-domain-containing protein [Coniella lustricola]	A4GNA8|PSD3_ARATH	1.43e-76	251	Phosphatidylserine decarboxylase proenzyme 3 OS=Arabidopsis thaliana OX=3702 GN=PSD3 PE=1 SV=1
Cdip_00301 [mRNA] [translate_table: standard]	585	-	-	-	-	-	-	-	-	PSS05248.1	5.2e-282	975.7	PSS05248.1 major facilitator superfamily domain-containing protein [Coniella lustricola]	Q9C101|YKT8_SCHPO	3.3e-79	263	Uncharacterized MFS-type transporter PB1E7.08c OS=Schizosaccharomyces pombe (strain 972 / ATCC 24843) OX=284812 GN=SPAPB1E7.08c PE=1 SV=1
Cdip_00302 [mRNA] [translate_table: standard]	568	-	-	-	-	GO:0055085(transmembrane transport)	GO:0016021(integral component of membrane)	GO:0022857(transmembrane transporter activity)	K08178 JEN; MFS transporter, SHS family, lactate transporter	ROV99549.1	5e-245	852.8	ROV99549.1 hypothetical protein VMCG_06352 [Valsa malicola]	P36035|JEN1_YEAST	4.17e-110	345	Carboxylic acid transporter protein homolog OS=Saccharomyces cerevisiae (strain ATCC 204508 / S288c) OX=559292 GN=JEN1 PE=1 SV=1
Cdip_00303 [mRNA] [translate_table: standard]	791	-	-	-	-	-	-	-	-	PSS05250.1	0	1066.2	PSS05250.1 hypothetical protein BD289DRAFT_449112 [Coniella lustricola]	Q9US10|YK68_SCHPO	2.82e-84	282	Uncharacterized membrane protein C6F6.13c OS=Schizosaccharomyces pombe (strain 972 / ATCC 24843) OX=284812 GN=SPAC607.08c PE=3 SV=1
Cdip_00304 [mRNA] [translate_table: standard]	391	-	-	-	-	-	-	-	-	PSS05251.1	7.1e-118	429.9	PSS05251.1 hypothetical protein BD289DRAFT_449113 [Coniella lustricola]	-	-	-	-
Cdip_00305 [mRNA] [translate_table: standard]	201	-	-	-	-	-	-	-	-	PSS05252.1	1.6e-41	175.3	PSS05252.1 hypothetical protein BD289DRAFT_3492 [Coniella lustricola]	-	-	-	-
Cdip_00306 [mRNA] [translate_table: standard]	107	-	-	-	-	-	-	-	-	PSS05253.1	1.2e-46	191.4	PSS05253.1 hypothetical protein BD289DRAFT_478152 [Coniella lustricola]	-	-	-	-
Cdip_00307 [mRNA] [translate_table: standard]	177	-	-	-	-	-	-	-	-	PSS05254.1	1.1e-86	325.1	PSS05254.1 transmembrane protein 6/97 [Coniella lustricola]	-	-	-	-
Cdip_00308 [mRNA] [translate_table: standard]	298	-	-	-	-	-	-	-	-	PSS05255.1	2.8e-162	577	PSS05255.1 hypothetical protein BD289DRAFT_478154 [Coniella lustricola]	-	-	-	-
Cdip_00309 [mRNA] [translate_table: standard]	875	-	-	-	-	-	-	-	-	PSS05256.1	0	1130.9	PSS05256.1 hypothetical protein BD289DRAFT_358291 [Coniella lustricola]	-	-	-	-
Cdip_00310 [mRNA] [translate_table: standard]	255	KOG4176	1.54e-35	131	Function unknown	-	-	-	-	PSS05257.1	2.6e-124	450.7	PSS05257.1 2OG-Fe(II) oxygenase [Coniella lustricola]	Q07G10|ALKB8_XENTR	1.91e-27	113	Alkylated DNA repair protein alkB homolog 8 OS=Xenopus tropicalis OX=8364 GN=alkbh8 PE=2 SV=2
Cdip_00311 [mRNA] [translate_table: standard]	479	KOG1339	4.74e-12	69.3	Posttranslational modification, protein turnover, chaperones	-	-	-	-	PSS05258.1	2.1e-151	541.6	PSS05258.1 aspartic peptidase domain-containing protein [Coniella lustricola]	P56272|PEP2B_GADMO	1.27e-16	84.3	Pepsin-2B OS=Gadus morhua OX=8049 PE=1 SV=1
Cdip_00312 [mRNA] [translate_table: standard]	299	KOG0725	2.98e-24	100	General function prediction only	-	-	-	-	PSS05259.1	5.2e-153	546.2	PSS05259.1 hypothetical protein BD289DRAFT_419868 [Coniella lustricola]	A0A084B9Z1|SAT3_STACB	2.71e-41	147	Short-chain dehydrogenase/reductase SAT3 OS=Stachybotrys chartarum (strain CBS 109288 / IBT 7711) OX=1280523 GN=SAT3 PE=3 SV=1
Cdip_00313 [mRNA] [translate_table: standard]	223	-	-	-	-	-	-	-	-	PSS05260.1	6.1e-106	389.4	PSS05260.1 hypothetical protein BD289DRAFT_464279 [Coniella lustricola]	-	-	-	-
Cdip_00314 [mRNA] [translate_table: standard]	349	-	-	-	-	GO:0055114(oxidation-reduction process)	-	-	-	PSS05261.1	1.8e-176	624.4	PSS05261.1 chaperonin 10-like protein [Coniella lustricola]	D7UPN2|ACTS2_ALTAL	1.53e-55	187	Trans-enoyl reductase ACTTS2 OS=Alternaria alternata OX=5599 GN=ACTTS2 PE=3 SV=1
Cdip_00315 [mRNA] [translate_table: standard]	227	-	-	-	-	-	-	-	K19717 ATG33; autophagy-related protein 33	PSS05262.1	1.6e-74	285	PSS05262.1 hypothetical protein BD289DRAFT_449123 [Coniella lustricola]	I1RAL7|ATG33_GIBZE	2.35e-43	147	Autophagy-related protein 33 OS=Gibberella zeae (strain PH-1 / ATCC MYA-4620 / FGSC 9075 / NRRL 31084) OX=229533 GN=ATG33 PE=3 SV=1
Cdip_00316 [mRNA] [translate_table: standard]	234	-	-	-	-	-	-	-	-	PSS05263.1	6.9e-100	369.4	PSS05263.1 hypothetical protein BD289DRAFT_3806 [Coniella lustricola]	-	-	-	-
Cdip_00317 [mRNA] [translate_table: standard]	716	-	-	-	-	GO:0006355(regulation of transcription, DNA-templated),GO:0006351(transcription, DNA-templated)	GO:0005634(nucleus)	GO:0000981(DNA-binding transcription factor activity, RNA polymerase II-specific),GO:0008270(zinc ion binding),GO:0003677(DNA binding)	-	ROV95281.1	0	1094	ROV95281.1 hypothetical protein VPNG_08941 [Cytospora leucostoma]	Q1MTM9|YFN1_SCHPO	7.03e-10	66.2	Uncharacterized transcriptional regulatory protein C1327.01c OS=Schizosaccharomyces pombe (strain 972 / ATCC 24843) OX=284812 GN=SPAC1327.01c PE=1 SV=2
Cdip_00318 [mRNA] [translate_table: standard]	122	-	-	-	-	-	-	-	-	PSS05268.1	9.2e-56	221.9	PSS05268.1 hypothetical protein BD289DRAFT_3938 [Coniella lustricola]	-	-	-	-
Cdip_00319 [mRNA] [translate_table: standard]	445	KOG0139	5.48e-37	141	Lipid transport and metabolism	GO:0055114(oxidation-reduction process)	-	GO:0016627(oxidoreductase activity, acting on the CH-CH group of donors),GO:0050660(flavin adenine dinucleotide binding)	K15389 APDG; acyl-CoA dehydrogenase	PSS05270.1	1.3e-227	794.7	PSS05270.1 acyl-CoA dehydrogenase/oxidase [Coniella lustricola]	Q5ATG5|APDG_EMENI	0	606	Acyl-CoA dehydrogenase apdG OS=Emericella nidulans (strain FGSC A4 / ATCC 38163 / CBS 112.46 / NRRL 194 / M139) OX=227321 GN=apdG PE=2 SV=1
Cdip_00320 [mRNA] [translate_table: standard]	521	-	-	-	-	-	-	-	K20465 OSBPL9_10_11, ORP9_10_11; oxysterol-binding protein-related protein 9/10/11	PSS05271.1	2.1e-197	694.5	PSS05271.1 hypothetical protein BD289DRAFT_449128 [Coniella lustricola]	O74178|KES1_SCHPO	1.85e-70	233	Protein kes1 OS=Schizosaccharomyces pombe (strain 972 / ATCC 24843) OX=284812 GN=kes1 PE=2 SV=2
Cdip_00321 [mRNA] [translate_table: standard]	752	-	-	-	-	GO:0005975(carbohydrate metabolic process)	GO:0009341(beta-galactosidase complex)	GO:0004565(beta-galactosidase activity)	-	PSS05272.1	0	1355.1	PSS05272.1 beta-galactosidase-domain-containing protein [Coniella lustricola]	O69315|BGAL_THETH	2.42e-143	437	Beta-galactosidase OS=Thermus thermophilus OX=274 PE=1 SV=1
Cdip_00322 [mRNA] [translate_table: standard]	290	-	-	-	-	-	-	-	-	PSS05273.1	8.6e-76	289.7	PSS05273.1 hypothetical protein BD289DRAFT_3993 [Coniella lustricola]	-	-	-	-
Cdip_00323 [mRNA] [translate_table: standard]	380	-	-	-	-	GO:0055114(oxidation-reduction process)	-	GO:0016491(oxidoreductase activity)	K19245 JLP1; sulfonate dioxygenase [EC:1.14.11.-]	PSS05274.1	5.9e-202	709.1	PSS05274.1 TfdA family taurine catabolism dioxygenase TauD [Coniella lustricola]	Q12358|JLP1_YEAST	6.48e-102	310	Alpha-ketoglutarate-dependent sulfonate dioxygenase OS=Saccharomyces cerevisiae (strain ATCC 204508 / S288c) OX=559292 GN=JLP1 PE=1 SV=1
Cdip_00324 [mRNA] [translate_table: standard]	409	KOG4569	4.78e-16	80.5	Lipid transport and metabolism	GO:0006629(lipid metabolic process)	-	-	-	PSS05275.1	5.7e-142	510	PSS05275.1 Alpha/Beta hydrolase protein [Coniella lustricola]	O59952|LIP_THELA	4.05e-52	179	Lipase OS=Thermomyces lanuginosus OX=5541 GN=LIP PE=1 SV=1
Cdip_00325 [mRNA] [translate_table: standard]	877	KOG1329	1.42e-107	365	Lipid transport and metabolism	-	-	GO:0003824(catalytic activity)	K01115 PLD1_2; phospholipase D1/2 [EC:3.1.4.4]	PSS05276.1	0	1681	PSS05276.1 phospholipase D p1 [Coniella lustricola]	P36126|SPO14_YEAST	6.02e-107	365	Phospholipase D1 OS=Saccharomyces cerevisiae (strain ATCC 204508 / S288c) OX=559292 GN=SPO14 PE=1 SV=3
Cdip_00326 [mRNA] [translate_table: standard]	154	-	-	-	-	-	-	-	-	XP_001903772.1	3.1e-48	197.2	XP_001903772.1 uncharacterized protein PODANS_4_1555 [Podospora anserina S mat+]	-	-	-	-
Cdip_00327 [mRNA] [translate_table: standard]	392	-	-	-	-	GO:0006725(cellular aromatic compound metabolic process),GO:0055114(oxidation-reduction process)	-	GO:0003824(catalytic activity),GO:0008199(ferric iron binding)	-	PSS05277.1	9e-153	545.8	PSS05277.1 Intradiol ring-cleavage dioxygenase [Coniella lustricola]	-	-	-	-
Cdip_00328 [mRNA] [translate_table: standard]	209	KOG3221	4.47e-27	103	Carbohydrate transport and metabolism	GO:0120009(intermembrane lipid transfer)	GO:0005737(cytoplasm)	GO:0120013(intermembrane lipid transfer activity)	-	PSS05278.1	5.7e-106	389.4	PSS05278.1 glycolipid transfer protein domain-containing protein [Coniella lustricola]	D3ZY60|PKHA8_RAT	2.15e-29	117	Pleckstrin homology domain-containing family A member 8 OS=Rattus norvegicus OX=10116 GN=Plekha8 PE=1 SV=1
Cdip_00329 [mRNA] [translate_table: standard]	547	-	-	-	-	-	-	-	K20247 EGT2; hercynylcysteine S-oxide lyase [EC:4.4.1.36]	PSS05279.1	7.2e-217	759.2	PSS05279.1 pyridoxal phosphate-dependent transferase [Coniella lustricola]	A7UX13|EGT2_NEUCR	4.1e-169	490	Hercynylcysteine sulfoxide lyase OS=Neurospora crassa (strain ATCC 24698 / 74-OR23-1A / CBS 708.71 / DSM 1257 / FGSC 987) OX=367110 GN=egt-2 PE=1 SV=1
Cdip_00330 [mRNA] [translate_table: standard]	732	-	-	-	-	GO:0005975(carbohydrate metabolic process)	-	GO:0004553(hydrolase activity, hydrolyzing O-glycosyl compounds)	K05349 bglX; beta-glucosidase [EC:3.2.1.21]	PSS05280.1	0	1234.6	PSS05280.1 glycoside hydrolase family 3 protein [Coniella lustricola]	G4NI45|CEL3A_MAGO7	0	994	Beta-glucosidase cel3A OS=Magnaporthe oryzae (strain 70-15 / ATCC MYA-4617 / FGSC 8958) OX=242507 GN=cel3A PE=1 SV=1
Cdip_00331 [mRNA] [translate_table: standard]	346	KOG1201	4.72e-29	115	Secondary metabolites biosynthesis, transport and catabolism	-	-	-	-	PSS05281.1	1.7e-118	431.8	PSS05281.1 hypothetical protein BD289DRAFT_449137 [Coniella lustricola]	N4WE43|RED2_COCH4	1.55e-36	135	Dehydrogenase RED2 OS=Cochliobolus heterostrophus (strain C4 / ATCC 48331 / race T) OX=665024 GN=RED2 PE=3 SV=1
Cdip_00332 [mRNA] [translate_table: standard]	447	-	-	-	-	-	-	-	-	PSS05282.1	1e-224	785	PSS05282.1 putative lipo protein [Coniella lustricola]	-	-	-	-
Cdip_00333 [mRNA] [translate_table: standard]	151	-	-	-	-	-	-	-	-	-	-	-	-	-	-	-	-
Cdip_00334 [mRNA] [translate_table: standard]	532	-	-	-	-	GO:0005975(carbohydrate metabolic process)	GO:0005576(extracellular region)	GO:0004553(hydrolase activity, hydrolyzing O-glycosyl compounds),GO:0030248(cellulose binding)	K01225 CBH1; cellulose 1,4-beta-cellobiosidase [EC:3.2.1.91]	PSS05283.1	9.1e-241	838.6	PSS05283.1 glycosyl hydrolase family 7 protein [Coniella lustricola]	Q9UVS8|CBHB_ASPNG	0	644	1,4-beta-D-glucan cellobiohydrolase B OS=Aspergillus niger OX=5061 GN=cbhB PE=2 SV=1
Cdip_00335 [mRNA] [translate_table: standard]	930	-	-	-	-	GO:0006355(regulation of transcription, DNA-templated),GO:0006351(transcription, DNA-templated)	GO:0005634(nucleus)	GO:0000981(DNA-binding transcription factor activity, RNA polymerase II-specific),GO:0008270(zinc ion binding),GO:0003677(DNA binding)	-	PSS05284.1	0	1264.6	PSS05284.1 fungal-specific transcription factor domain-domain-containing protein [Coniella lustricola]	Q9HDX1|YKN4_SCHPO	4.81e-17	89.7	Uncharacterized transcriptional regulatory protein PB1A11.04c OS=Schizosaccharomyces pombe (strain 972 / ATCC 24843) OX=284812 GN=SPAPB1A11.04c PE=3 SV=1
Cdip_00336 [mRNA] [translate_table: standard]	525	KOG2709	1.55e-11	68.6	Function unknown	-	-	-	K19366 SPG20; spartin	PSS05285.1	5.1e-228	796.2	PSS05285.1 senescence-associated protein-domain-containing protein [Coniella lustricola]	A0JNJ3|SPART_BOVIN	1.21e-12	73.9	Spartin OS=Bos taurus OX=9913 GN=SPART PE=2 SV=1
Cdip_00337 [mRNA] [translate_table: standard]	762	KOG2000	8.32e-07	54.3	Cytoskeleton	-	-	GO:0043015(gamma-tubulin binding)	-	PSS05286.1	0	1139	PSS05286.1 gamma-tubulin complex component protein, partial [Coniella lustricola]	-	-	-	-
Cdip_00338 [mRNA] [translate_table: standard]	510	-	-	-	-	-	-	-	-	PSS05287.1	1.3e-58	233.4	PSS05287.1 hypothetical protein BD289DRAFT_478180 [Coniella lustricola]	-	-	-	-
Cdip_00339 [mRNA] [translate_table: standard]	269	-	-	-	-	-	-	-	-	KUI68107.1	5.8e-34	150.6	KUI68107.1 hypothetical protein VM1G_04284 [Valsa mali]	-	-	-	-
Cdip_00340 [mRNA] [translate_table: standard]	4349	KOG3595	0	4439	Cytoskeleton	GO:0007018(microtubule-based movement)	GO:0030286(dynein complex)	GO:0005524(ATP binding),GO:0003777(microtubule motor activity)	K10413 DYNC1H; dynein heavy chain 1, cytosolic	PSS05288.1	0	8198.2	PSS05288.1 dynein heavy chain, N-terminal region 1-domain-containing protein [Coniella lustricola]	P45443|DYHC_NEUCR	0	7611	Dynein heavy chain, cytoplasmic OS=Neurospora crassa (strain ATCC 24698 / 74-OR23-1A / CBS 708.71 / DSM 1257 / FGSC 987) OX=367110 GN=ro-1 PE=3 SV=1
Cdip_00341 [mRNA] [translate_table: standard]	289	-	-	-	-	-	-	-	-	PSS05290.1	4.9e-140	503.1	PSS05290.1 hypothetical protein BD289DRAFT_419927 [Coniella lustricola]	-	-	-	-
Cdip_00342 [mRNA] [translate_table: standard]	714	-	-	-	-	-	-	-	K00618 ARG2; amino-acid N-acetyltransferase [EC:2.3.1.1]	PSS05291.1	0	1169.5	PSS05291.1 hypothetical protein BD289DRAFT_4666 [Coniella lustricola]	Q1K8F6|NAGS_NEUCR	0	597	Amino-acid acetyltransferase, mitochondrial OS=Neurospora crassa (strain ATCC 24698 / 74-OR23-1A / CBS 708.71 / DSM 1257 / FGSC 987) OX=367110 GN=arg-14 PE=1 SV=2
Cdip_00343 [mRNA] [translate_table: standard]	307	KOG0409	1.6e-12	68.2	General function prediction only	-	-	GO:0050661(NADP binding)	-	PSS05292.1	1.1e-140	505.4	PSS05292.1 NAD binding domain of 6-phosphogluconate dehydrogenase-domain-containing protein [Coniella lustricola]	O34969|YFJR_BACSU	3.09e-21	94.4	Uncharacterized oxidoreductase YfjR OS=Bacillus subtilis (strain 168) OX=224308 GN=yfjR PE=3 SV=2
Cdip_00344 [mRNA] [translate_table: standard]	288	-	-	-	-	-	-	-	K21848 ARV1; lipid intermediate transporter	PSS05294.1	4e-158	563.1	PSS05294.1 Arv1-like family-domain-containing protein [Coniella lustricola]	Q9HDX5|ARV1_SCHPO	4.42e-40	143	Protein arv1 OS=Schizosaccharomyces pombe (strain 972 / ATCC 24843) OX=284812 GN=arv1 PE=3 SV=3
Cdip_00345 [mRNA] [translate_table: standard]	257	-	-	-	-	-	-	-	-	EJD42145.1	1.4e-53	215.7	EJD42145.1 hypothetical protein AURDEDRAFT_126589 [Auricularia subglabra TFB-10046 SS5]	-	-	-	-
Cdip_00346 [mRNA] [translate_table: standard]	622	-	-	-	-	-	-	-	-	PSS05294.1	3.4e-295	1019.6	PSS05294.1 Arv1-like family-domain-containing protein [Coniella lustricola]	P0CY38|Y2072_EMENI	2.12e-47	179	Uncharacterized protein AN12072 OS=Emericella nidulans (strain FGSC A4 / ATCC 38163 / CBS 112.46 / NRRL 194 / M139) OX=227321 GN=AN12072 PE=4 SV=1
Cdip_00347 [mRNA] [translate_table: standard]	1180	-	-	-	-	GO:0051276(chromosome organization)	GO:0005694(chromosome)	GO:0005515(protein binding),GO:0005524(ATP binding)	K06674 SMC2; structural maintenance of chromosome 2	PSS05295.1	0	1882.5	PSS05295.1 RecF/RecN/SMC N terminal domain-containing protein [Coniella lustricola]	P41003|SMC2_SCHPO	0	1126	Structural maintenance of chromosomes protein 2 OS=Schizosaccharomyces pombe (strain 972 / ATCC 24843) OX=284812 GN=cut14 PE=1 SV=2
Cdip_00348 [mRNA] [translate_table: standard]	366	-	-	-	-	-	-	-	-	PSS05296.1	1.4e-99	369	PSS05296.1 hypothetical protein BD289DRAFT_478192 [Coniella lustricola]	-	-	-	-
Cdip_00349 [mRNA] [translate_table: standard]	613	-	-	-	-	-	-	-	-	PSS05298.1	3.9e-227	793.5	PSS05298.1 hypothetical protein BD289DRAFT_457598 [Coniella lustricola]	-	-	-	-
Cdip_00350 [mRNA] [translate_table: standard]	501	-	-	-	-	-	-	-	-	PSS05299.1	3.5e-194	683.7	PSS05299.1 Ribokinase-like protein [Coniella lustricola]	P23060|MAK32_YEAST	2.64e-38	146	Protein MAK32 OS=Saccharomyces cerevisiae (strain ATCC 204508 / S288c) OX=559292 GN=MAK32 PE=4 SV=2
Cdip_00351 [mRNA] [translate_table: standard]	881	-	-	-	-	GO:0006270(DNA replication initiation)	-	GO:0003677(DNA binding),GO:0005524(ATP binding)	K02541 MCM3; DNA replication licensing factor MCM3 [EC:3.6.4.12]	PSS05300.1	0	1383.6	PSS05300.1 MCM2/3/5 family-domain-containing protein [Coniella lustricola]	P30666|MCM3_SCHPO	0	896	DNA replication licensing factor mcm3 OS=Schizosaccharomyces pombe (strain 972 / ATCC 24843) OX=284812 GN=mcm3 PE=1 SV=2
Cdip_00352 [mRNA] [translate_table: standard]	972	KOG2220	4.15e-71	254	General function prediction only	-	-	GO:0005515(protein binding)	-	PSS05301.1	0	1629.4	PSS05301.1 vacuolar protein-sorting protein bro-1 [Coniella lustricola]	Q4IBS9|BRO1_GIBZE	0	1384	Vacuolar protein-sorting protein BRO1 OS=Gibberella zeae (strain PH-1 / ATCC MYA-4620 / FGSC 9075 / NRRL 31084) OX=229533 GN=BRO1 PE=3 SV=1
Cdip_00353 [mRNA] [translate_table: standard]	636	KOG2344	3.67e-29	124	Intracellular trafficking, secretion, and vesicular transport	GO:0006887(exocytosis)	GO:0000145(exocyst)	-	K07195 EXOC7, EXO70; exocyst complex component 7	PSS05302.1	0	1157.5	PSS05302.1 exocyst complex protein EXO70 [Coniella lustricola]	Q6MFS1|EXO70_NEUCR	0	777	Exocyst complex protein exo70 OS=Neurospora crassa (strain ATCC 24698 / 74-OR23-1A / CBS 708.71 / DSM 1257 / FGSC 987) OX=367110 GN=exo70 PE=3 SV=2
Cdip_00354 [mRNA] [translate_table: standard]	467	-	-	-	-	-	-	GO:0008483(transaminase activity),GO:0030170(pyridoxal phosphate binding)	-	PSS05303.1	4.1e-221	773.1	PSS05303.1 aminotransferase [Coniella lustricola]	A0A098DDI1|FUSA3_GIBZE	3.92e-160	466	Aminotransferase FGSG_17085 OS=Gibberella zeae (strain PH-1 / ATCC MYA-4620 / FGSC 9075 / NRRL 31084) OX=229533 GN=FGRAMPH1_01T09365 PE=3 SV=1
Cdip_00355 [mRNA] [translate_table: standard]	1361	-	-	-	-	-	-	-	-	PSS05304.1	0	1491.1	PSS05304.1 hypothetical protein BD289DRAFT_419970 [Coniella lustricola]	Q1MTN3|PIC1_SCHPO	2.76e-13	78.6	Inner centromere protein-related protein pic1 OS=Schizosaccharomyces pombe (strain 972 / ATCC 24843) OX=284812 GN=pic1 PE=1 SV=2
Cdip_00356 [mRNA] [translate_table: standard]	943	KOG0714	9.78e-08	57	Posttranslational modification, protein turnover, chaperones	-	-	-	-	PSS05305.1	0	1218	PSS05305.1 hypothetical protein BD289DRAFT_478200 [Coniella lustricola]	P0CW06|DNAJ_METMZ	2.36e-08	60.8	Chaperone protein DnaJ OS=Methanosarcina mazei OX=2209 GN=dnaJ PE=3 SV=1
Cdip_00357 [mRNA] [translate_table: standard]	342	-	-	-	-	-	-	-	-	PSS05306.1	2.9e-46	191.8	PSS05306.1 hypothetical protein BD289DRAFT_5097 [Coniella lustricola]	-	-	-	-
Cdip_00358 [mRNA] [translate_table: standard]	335	KOG4245	1.43e-07	53.5	General function prediction only	-	-	GO:0016787(hydrolase activity)	K22213 PATG; 6-methylsalicylate decarboxylase [EC:4.1.1.52]	PSS05307.1	1.5e-169	601.3	PSS05307.1 hypothetical protein BD289DRAFT_5098 [Coniella lustricola]	G1XU02|AR281_ARTOA	1.26e-62	205	6-methylsalicylic acid decarboxylase OS=Arthrobotrys oligospora (strain ATCC 24927 / CBS 115.81 / DSM 1491) OX=756982 GN=AOL_s00215g281 PE=3 SV=1
Cdip_00359 [mRNA] [translate_table: standard]	443	KOG0139	2.18e-163	468	Lipid transport and metabolism	GO:0055114(oxidation-reduction process)	-	GO:0016627(oxidoreductase activity, acting on the CH-CH group of donors),GO:0050660(flavin adenine dinucleotide binding)	-	PSS05312.1	3.5e-222	776.5	PSS05312.1 acyl-CoA dehydrogenase/oxidase [Coniella lustricola]	P70584|ACDSB_RAT	8.61e-149	433	Short/branched chain specific acyl-CoA dehydrogenase, mitochondrial OS=Rattus norvegicus OX=10116 GN=Acadsb PE=1 SV=1
Cdip_00360 [mRNA] [translate_table: standard]	179	KOG1750	2.86e-50	160	Translation, ribosomal structure and biogenesis	GO:0006412(translation)	GO:0005840(ribosome)	GO:0003735(structural constituent of ribosome)	K02950 RP-S12, MRPS12, rpsL; small subunit ribosomal protein S12	PSS05311.1	2.2e-82	310.8	PSS05311.1 hypothetical protein BD289DRAFT_478205 [Coniella lustricola]	P53732|RT12_YEAST	1.21e-49	160	37S ribosomal protein S12, mitochondrial OS=Saccharomyces cerevisiae (strain ATCC 204508 / S288c) OX=559292 GN=MRPS12 PE=1 SV=1
Cdip_00361 [mRNA] [translate_table: standard]	419	KOG4472	1.13e-152	439	Carbohydrate transport and metabolism	GO:0006486(protein glycosylation)	GO:0016020(membrane)	GO:0000030(mannosyltransferase activity)	K10967 KTR1_3; alpha 1,2-mannosyltransferase [EC:2.4.1.-]	PSS05310.1	7.9e-240	835.1	PSS05310.1 alpha-1,2 mannosyltransferase KTR1 [Coniella lustricola]	P27810|KTR1_YEAST	4.79e-152	439	Alpha-1,2 mannosyltransferase KTR1 OS=Saccharomyces cerevisiae (strain ATCC 204508 / S288c) OX=559292 GN=KTR1 PE=1 SV=1
Cdip_00362 [mRNA] [translate_table: standard]	848	-	-	-	-	-	-	-	K12617 PATL1, PAT1; DNA topoisomerase 2-associated protein PAT1	PSS05313.1	0	1508.8	PSS05313.1 topoisomerase II-associated protein PAT1 [Coniella lustricola]	O42958|PAT1_SCHPO	3.98e-69	246	DNA topoisomerase 2-associated protein pat1 OS=Schizosaccharomyces pombe (strain 972 / ATCC 24843) OX=284812 GN=SPBC19G7.10c PE=3 SV=2
Cdip_00363 [mRNA] [translate_table: standard]	464	-	-	-	-	GO:0006351(transcription, DNA-templated)	GO:0005634(nucleus)	GO:0003899(DNA-directed 5'-3' RNA polymerase activity)	-	PSS05314.1	3.8e-150	537.3	PSS05314.1 Sin-like protein conserved region-domain-containing protein [Coniella lustricola]	O74883|RPC5_SCHPO	7.98e-06	50.8	DNA-directed RNA polymerase III subunit rpc5 OS=Schizosaccharomyces pombe (strain 972 / ATCC 24843) OX=284812 GN=rpc37 PE=3 SV=1
Cdip_00364 [mRNA] [translate_table: standard]	405	-	-	-	-	-	-	-	-	PSS05317.1	5.1e-151	540	PSS05317.1 hypothetical protein BD289DRAFT_449168 [Coniella lustricola]	-	-	-	-
Cdip_00365 [mRNA] [translate_table: standard]	530	-	-	-	-	-	-	-	-	PSS05318.1	3.6e-181	640.6	PSS05318.1 DHH family protein [Coniella lustricola]	-	-	-	-
Cdip_00366 [mRNA] [translate_table: standard]	88	-	-	-	-	-	-	-	-	-	-	-	-	-	-	-	-
Cdip_00367 [mRNA] [translate_table: standard]	395	-	-	-	-	-	-	-	-	PSS05321.1	1.9e-126	458.4	PSS05321.1 hypothetical protein BD289DRAFT_478212 [Coniella lustricola]	-	-	-	-
Cdip_00368 [mRNA] [translate_table: standard]	461	-	-	-	-	-	-	GO:0005515(protein binding)	-	PSS05322.1	1.4e-208	731.5	PSS05322.1 WD40-repeat-containing domain protein [Coniella lustricola]	A7UWE6|ASA1_NEUCR	2.36e-163	473	ASTRA-associated protein 1 OS=Neurospora crassa (strain ATCC 24698 / 74-OR23-1A / CBS 708.71 / DSM 1257 / FGSC 987) OX=367110 GN=asa-1 PE=3 SV=1
Cdip_00369 [mRNA] [translate_table: standard]	874	-	-	-	-	-	-	-	-	PSS05323.1	7.6e-261	906	PSS05323.1 hypothetical protein BD289DRAFT_5506 [Coniella lustricola]	C9K7C2|AMTR1_ALTAL	3.67e-07	57.8	Transcription activator AMTR1 OS=Alternaria alternata OX=5599 GN=AMTR1 PE=2 SV=1
Cdip_00370 [mRNA] [translate_table: standard]	307	-	-	-	-	-	-	-	K17623 HDHD1; pseudouridine 5'-phosphatase [EC:3.1.3.96]	PSS05324.1	3.3e-142	510.4	PSS05324.1 HAD-like domain-containing protein [Coniella lustricola]	O14165|YDX1_SCHPO	1.01e-50	171	Uncharacterized protein C4C5.01 OS=Schizosaccharomyces pombe (strain 972 / ATCC 24843) OX=284812 GN=SPAC4C5.01 PE=3 SV=2
Cdip_00371 [mRNA] [translate_table: standard]	282	KOG4234	7.82e-18	82.4	General function prediction only	-	-	-	-	PSS05325.1	3.2e-96	357.5	PSS05325.1 hypothetical protein BD289DRAFT_5578 [Coniella lustricola]	Q3ZBR5|TTC1_BOVIN	6.72e-15	76.3	Tetratricopeptide repeat protein 1 OS=Bos taurus OX=9913 GN=TTC1 PE=2 SV=1
Cdip_00372 [mRNA] [translate_table: standard]	609	-	-	-	-	-	-	GO:0008484(sulfuric ester hydrolase activity)	K01130 E3.1.6.1, aslA; arylsulfatase [EC:3.1.6.1]	PSS05326.1	0	1220.3	PSS05326.1 alkaline-phosphatase-like protein [Coniella lustricola]	P51691|ARS_PSEAE	0	640	Arylsulfatase OS=Pseudomonas aeruginosa (strain ATCC 15692 / DSM 22644 / CIP 104116 / JCM 14847 / LMG 12228 / 1C / PRS 101 / PAO1) OX=208964 GN=atsA PE=1 SV=3
Cdip_00373 [mRNA] [translate_table: standard]	540	-	-	-	-	GO:0055085(transmembrane transport)	GO:0016021(integral component of membrane)	GO:0022857(transmembrane transporter activity)	-	PSS05327.1	1.7e-250	870.9	PSS05327.1 MFS sugar transporter-like protein [Coniella lustricola]	P15325|QUTD_EMENI	1.7e-76	254	Quinate permease OS=Emericella nidulans (strain FGSC A4 / ATCC 38163 / CBS 112.46 / NRRL 194 / M139) OX=227321 GN=qutD PE=1 SV=2
Cdip_00374 [mRNA] [translate_table: standard]	243	-	-	-	-	-	-	-	-	PSS05328.1	6.8e-50	203.4	PSS05328.1 hypothetical protein BD289DRAFT_449178 [Coniella lustricola]	-	-	-	-
Cdip_00375 [mRNA] [translate_table: standard]	280	-	-	-	-	-	-	-	-	PSS05329.1	7e-51	206.8	PSS05329.1 hypothetical protein BD289DRAFT_478220 [Coniella lustricola]	-	-	-	-
Cdip_00376 [mRNA] [translate_table: standard]	476	KOG0254	1.02e-54	192	General function prediction only	GO:0055085(transmembrane transport)	GO:0016021(integral component of membrane)	-	-	PSS05330.1	1.3e-222	778.1	PSS05330.1 major facilitator superfamily domain-containing protein [Coniella lustricola]	Q08902|YO378_YEAST	4.31e-54	192	Drug resistance protein YOR378W OS=Saccharomyces cerevisiae (strain ATCC 204508 / S288c) OX=559292 GN=YOR378W PE=1 SV=1
Cdip_00377 [mRNA] [translate_table: standard]	380	-	-	-	-	-	-	-	-	PSS05331.1	2.6e-173	614	PSS05331.1 fungal-specific transcription factor domain-domain-containing protein [Coniella lustricola]	P78704|ACR2_NEUCR	4.04e-78	254	Acriflavine sensitivity control protein acr-2 OS=Neurospora crassa (strain ATCC 24698 / 74-OR23-1A / CBS 708.71 / DSM 1257 / FGSC 987) OX=367110 GN=acr-2 PE=3 SV=3
Cdip_00378 [mRNA] [translate_table: standard]	605	KOG4389	2.48e-27	118	Signal transduction mechanisms	-	-	-	-	PSS05332.1	2.1e-270	937.2	PSS05332.1 Alpha/Beta hydrolase protein [Coniella lustricola]	P20261|LIP1_DIURU	3.87e-35	142	Lipase 1 OS=Diutina rugosa OX=5481 GN=LIP1 PE=1 SV=3
Cdip_00379 [mRNA] [translate_table: standard]	813	-	-	-	-	-	-	-	-	PSS05333.1	0	1233	PSS05333.1 hypothetical protein BD289DRAFT_464321 [Coniella lustricola]	-	-	-	-
Cdip_00380 [mRNA] [translate_table: standard]	398	-	-	-	-	GO:0042545(cell wall modification)	-	GO:0030599(pectinesterase activity)	K01051 E3.1.1.11; pectinesterase [EC:3.1.1.11]	PSS05334.1	1.7e-127	461.8	PSS05334.1 pectin lyase fold/virulence factor [Coniella lustricola]	Q12535|PME_ASPAC	8.19e-103	310	Pectinesterase OS=Aspergillus aculeatus OX=5053 GN=pme1 PE=2 SV=1
Cdip_00381 [mRNA] [translate_table: standard]	174	-	-	-	-	-	-	-	-	PSS05335.1	5.5e-62	243	PSS05335.1 hypothetical protein BD289DRAFT_449183 [Coniella lustricola]	-	-	-	-
Cdip_00382 [mRNA] [translate_table: standard]	833	-	-	-	-	-	-	GO:0003676(nucleic acid binding),GO:0005524(ATP binding)	K14806 DDX31, DBP7; ATP-dependent RNA helicase DDX31/DBP7 [EC:3.6.4.13]	PSS05338.1	0	1163.7	PSS05338.1 P-loop containing nucleoside triphosphate hydrolase protein [Coniella lustricola]	Q2GZU7|DBP7_CHAGB	0	899	ATP-dependent RNA helicase DBP7 OS=Chaetomium globosum (strain ATCC 6205 / CBS 148.51 / DSM 1962 / NBRC 6347 / NRRL 1970) OX=306901 GN=DBP7 PE=3 SV=1
Cdip_00383 [mRNA] [translate_table: standard]	662	KOG0254	1.43e-101	328	General function prediction only	GO:0055085(transmembrane transport)	GO:0016021(integral component of membrane)	GO:0022857(transmembrane transporter activity)	-	PSS05339.1	1.7e-292	1010.7	PSS05339.1 general substrate transporter [Coniella lustricola]	K0E3U9|ECDD_ASPRU	7.07e-127	389	Major facilitator-type transporter ecdD OS=Aspergillus rugulosus OX=41736 GN=ecdD PE=1 SV=1
Cdip_00384 [mRNA] [translate_table: standard]	1167	KOG4197	4.1e-25	115	General function prediction only	-	-	-	-	PSS05340.1	0	1946.4	PSS05340.1 pentatricopeptide repeat protein [Coniella lustricola]	Q10451|PPR5_SCHPO	7e-78	284	Pentatricopeptide repeat-containing protein 5, mitochondrial OS=Schizosaccharomyces pombe (strain 972 / ATCC 24843) OX=284812 GN=ppr5 PE=4 SV=2
Cdip_00385 [mRNA] [translate_table: standard]	469	KOG4519	1.02e-70	232	Lipid transport and metabolism	-	-	GO:0005524(ATP binding)	K00938 E2.7.4.2, mvaK2; phosphomevalonate kinase [EC:2.7.4.2]	PSS05341.1	1.1e-216	758.4	PSS05341.1 ribosomal protein S5 domain 2-type protein [Coniella lustricola]	P24521|ERG8_YEAST	4.31e-70	232	Phosphomevalonate kinase OS=Saccharomyces cerevisiae (strain ATCC 204508 / S288c) OX=559292 GN=ERG8 PE=1 SV=2
Cdip_00386 [mRNA] [translate_table: standard]	358	-	-	-	-	-	-	-	-	PSS05342.1	8.8e-22	110.5	PSS05342.1 hypothetical protein BD289DRAFT_6418 [Coniella lustricola]	-	-	-	-
Cdip_00387 [mRNA] [translate_table: standard]	467	KOG2450	1.03e-70	238	Energy production and conversion	GO:0055114(oxidation-reduction process)	-	GO:0016491(oxidoreductase activity)	-	ROV95265.1	1.6e-233	814.3	ROV95265.1 hypothetical protein VPNG_08982 [Cytospora leucostoma]	Q6L285|GADH_PICTO	1.16e-73	243	D-glyceraldehyde dehydrogenase (NADP(+)) OS=Picrophilus torridus (strain ATCC 700027 / DSM 9790 / JCM 10055 / NBRC 100828) OX=263820 GN=PTO0332 PE=1 SV=1
Cdip_00388 [mRNA] [translate_table: standard]	338	-	-	-	-	-	-	-	K14785 ESF2, ABT1; ESF2/ABP1 family protein	PSR75753.1	1.5e-119	435.3	PSR75753.1 Pre-rRNA-processing protein ESF2 [Coniella lustricola]	Q4HZ47|ESF2_GIBZE	7.88e-129	374	Pre-rRNA-processing protein ESF2 OS=Gibberella zeae (strain PH-1 / ATCC MYA-4620 / FGSC 9075 / NRRL 31084) OX=229533 GN=ESF2 PE=3 SV=1
Cdip_00389 [mRNA] [translate_table: standard]	113	-	-	-	-	-	-	-	-	-	-	-	-	-	-	-	-
Cdip_00390 [mRNA] [translate_table: standard]	529	KOG2613	0	587	Translation, ribosomal structure and biogenesis	-	-	-	K07562 NMD3; nonsense-mediated mRNA decay protein 3	PSR75751.1	1.8e-265	920.6	PSR75751.1 NMD3 family protein [Coniella lustricola]	G0S488|NMD3_CHATD	0	753	60S ribosomal export protein NMD3 OS=Chaetomium thermophilum (strain DSM 1495 / CBS 144.50 / IMI 039719) OX=759272 GN=NMD3 PE=3 SV=2
Cdip_00391 [mRNA] [translate_table: standard]	554	-	-	-	-	-	-	-	-	PSR75750.1	5.4e-297	1025.4	PSR75750.1 histidine phosphatase superfamily [Coniella lustricola]	P34752|PHYA_ASPNG	9.98e-62	213	3-phytase A OS=Aspergillus niger OX=5061 GN=phyA PE=1 SV=1
Cdip_00392 [mRNA] [translate_table: standard]	225	-	-	-	-	-	-	-	-	PSR75749.1	2.4e-86	324.3	PSR75749.1 hypothetical protein BD289DRAFT_447443 [Coniella lustricola]	-	-	-	-
Cdip_00393 [mRNA] [translate_table: standard]	291	KOG2684	8.3e-55	181	Transcription; Chromatin structure and dynamics	-	-	GO:0070403(NAD+ binding)	-	PSR75748.1	1.9e-139	501.1	PSR75748.1 DHS-like NAD/FAD-binding domain-containing protein [Coniella lustricola]	Q5AI90|SIR5_CANAL	8.01e-84	257	NAD-dependent protein deacylase OS=Candida albicans (strain SC5314 / ATCC MYA-2876) OX=237561 GN=CAALFM_C102740CA PE=3 SV=1
Cdip_00394 [mRNA] [translate_table: standard]	579	KOG1238	2.53e-18	90.5	General function prediction only	GO:0055114(oxidation-reduction process)	-	GO:0016614(oxidoreductase activity, acting on CH-OH group of donors),GO:0050660(flavin adenine dinucleotide binding)	K19069 CDH; cellobiose dehydrogenase (acceptor) [EC:1.1.99.18]	PSR75747.1	6.5e-277	958.7	PSR75747.1 cellobiose dehydrogenase-like protein [Coniella lustricola]	Q01738|CDH_PHACH	2.47e-77	263	Cellobiose dehydrogenase OS=Phanerochaete chrysosporium OX=5306 GN=CDH-1 PE=1 SV=1
Cdip_00395 [mRNA] [translate_table: standard]	801	-	-	-	-	-	-	GO:0017025(TBP-class protein binding)	K15196 BRF1, GTF3B; transcription factor IIIB 90 kDa subunit	PSR82942.1	0	1105.1	PSR82942.1 hypothetical protein BD289DRAFT_436600 [Coniella lustricola]	Q9P6R0|TF3B_SCHPO	4.54e-43	167	Transcription factor IIIB 60 kDa subunit OS=Schizosaccharomyces pombe (strain 972 / ATCC 24843) OX=284812 GN=brf1 PE=1 SV=2
Cdip_00396 [mRNA] [translate_table: standard]	479	KOG1303	1.69e-11	67.8	Amino acid transport and metabolism	-	-	-	-	PSR82941.1	4.8e-233	812.8	PSR82941.1 transmembrane amino acid transporter protein-domain-containing protein [Coniella lustricola]	P38680|MTR_NEUCR	0	573	N amino acid transport system protein OS=Neurospora crassa (strain ATCC 24698 / 74-OR23-1A / CBS 708.71 / DSM 1257 / FGSC 987) OX=367110 GN=mtr PE=3 SV=2
Cdip_00397 [mRNA] [translate_table: standard]	127	-	-	-	-	-	-	-	-	-	-	-	-	-	-	-	-
Cdip_00398 [mRNA] [translate_table: standard]	298	KOG1577	3.91e-92	277	General function prediction only	-	-	-	K18097 GCY1; glycerol 2-dehydrogenase (NADP+) [EC:1.1.1.156]	PSR82938.1	3.5e-165	586.6	PSR82938.1 GCY protein [Coniella lustricola]	P14065|GCY1_YEAST	1.66e-91	277	Glycerol 2-dehydrogenase (NADP(+)) OS=Saccharomyces cerevisiae (strain ATCC 204508 / S288c) OX=559292 GN=GCY1 PE=1 SV=1
Cdip_00399 [mRNA] [translate_table: standard]	377	-	-	-	-	GO:0005975(carbohydrate metabolic process)	-	GO:0004553(hydrolase activity, hydrolyzing O-glycosyl compounds)	K06113 abnA; arabinan endo-1,5-alpha-L-arabinosidase [EC:3.2.1.99]	PSR82937.1	2.7e-183	647.1	PSR82937.1 glycosyl hydrolase, partial [Coniella lustricola]	Q2U1X8|ABNC_ASPOR	2.89e-52	179	Probable arabinan endo-1,5-alpha-L-arabinosidase C OS=Aspergillus oryzae (strain ATCC 42149 / RIB 40) OX=510516 GN=abnC PE=3 SV=1
Cdip_00400 [mRNA] [translate_table: standard]	218	-	-	-	-	-	-	-	-	PSR82936.1	4.4e-101	373.2	PSR82936.1 HIT-like domain-containing protein [Coniella lustricola]	O94586|HNT1_SCHPO	3.29e-15	72.8	Hit family protein 1 OS=Schizosaccharomyces pombe (strain 972 / ATCC 24843) OX=284812 GN=hnt1 PE=3 SV=1
Cdip_00401 [mRNA] [translate_table: standard]	81	-	-	-	-	GO:0006351(transcription, DNA-templated)	-	GO:0003677(DNA binding),GO:0003899(DNA-directed 5'-3' RNA polymerase activity)	K03009 RPB12, POLR2K; DNA-directed RNA polymerases I, II, and III subunit RPABC4	PSR82935.1	9.5e-33	144.8	PSR82935.1 hypothetical protein BD289DRAFT_436590 [Coniella lustricola]	P40422|RPAB4_YEAST	1.92e-10	54.3	DNA-directed RNA polymerases I, II, and III subunit RPABC4 OS=Saccharomyces cerevisiae (strain ATCC 204508 / S288c) OX=559292 GN=RPC10 PE=1 SV=1
Cdip_00402 [mRNA] [translate_table: standard]	407	-	-	-	-	-	-	-	K06883 K06883; uncharacterized protein	ROW16626.1	1.7e-175	621.3	ROW16626.1 hypothetical protein VPNG_01484 [Cytospora leucostoma]	O42906|GPN1_SCHPO	4.6e-144	417	GPN-loop GTPase 1 OS=Schizosaccharomyces pombe (strain 972 / ATCC 24843) OX=284812 GN=SPBC119.15 PE=1 SV=1
Cdip_00403 [mRNA] [translate_table: standard]	727	-	-	-	-	-	-	-	-	PSR82933.1	0	1126.7	PSR82933.1 CwfJ C-terminus 1-domain-containing protein-like protein [Coniella lustricola]	Q09909|CWF19_SCHPO	1.04e-116	368	Pre-mRNA-splicing factor cwf19 OS=Schizosaccharomyces pombe (strain 972 / ATCC 24843) OX=284812 GN=cwf19 PE=1 SV=1
Cdip_00404 [mRNA] [translate_table: standard]	649	-	-	-	-	-	-	-	-	PSR82932.1	4.1e-126	458	PSR82932.1 hypothetical protein BD289DRAFT_483567 [Coniella lustricola]	-	-	-	-
Cdip_00405 [mRNA] [translate_table: standard]	396	-	-	-	-	GO:0055114(oxidation-reduction process)	-	GO:0016491(oxidoreductase activity)	-	PSR82931.1	1.2e-176	625.2	PSR82931.1 TfdA family taurine catabolism dioxygenase TauD [Coniella lustricola]	B5BP48|YP54_SCHPO	2.2e-34	134	Putative alpha-ketoglutarate-dependent sulfonate dioxygenase OS=Schizosaccharomyces pombe (strain 972 / ATCC 24843) OX=284812 GN=SPBC460.04c PE=3 SV=1
Cdip_00406 [mRNA] [translate_table: standard]	676	-	-	-	-	-	-	-	-	PSR82930.1	0	1128.2	PSR82930.1 hypothetical protein BD289DRAFT_483565 [Coniella lustricola]	Q5A2J7|YVC1_CANAL	2.19e-137	421	Calcium channel YVC1 OS=Candida albicans (strain SC5314 / ATCC MYA-2876) OX=237561 GN=YVC1 PE=2 SV=2
Cdip_00407 [mRNA] [translate_table: standard]	167	-	-	-	-	-	-	-	-	-	-	-	-	-	-	-	-
Cdip_00408 [mRNA] [translate_table: standard]	221	-	-	-	-	-	-	-	-	PSR82928.1	6.9e-110	402.5	PSR82928.1 hypothetical protein BD289DRAFT_343061, partial [Coniella lustricola]	-	-	-	-
Cdip_00409 [mRNA] [translate_table: standard]	904	-	-	-	-	-	-	-	K19953 GRTP1, TBC1D6, MSB3_4; TBC1 domain family member 6	POS75641.1	2.2e-303	1047.3	POS75641.1 GTPase-activating protein gyp3 [Diaporthe helianthi]	P87234|GYP3_SCHPO	8.92e-114	365	GTPase-activating protein gyp3 OS=Schizosaccharomyces pombe (strain 972 / ATCC 24843) OX=284812 GN=gyp3 PE=1 SV=1
Cdip_00410 [mRNA] [translate_table: standard]	161	-	-	-	-	-	-	-	-	PSR82925.1	4.4e-82	309.7	PSR82925.1 ubiquitin-conjugating enzyme [Coniella lustricola]	Q9UTN8|UBC14_SCHPO	1.43e-42	141	Ubiquitin-conjugating enzyme E2 14 OS=Schizosaccharomyces pombe (strain 972 / ATCC 24843) OX=284812 GN=ubc14 PE=3 SV=1
Cdip_00411 [mRNA] [translate_table: standard]	255	-	-	-	-	-	-	-	-	PSR82924.1	5e-104	383.3	PSR82924.1 acyl-CoA N-acyltransferase [Coniella lustricola]	-	-	-	-
Cdip_00412 [mRNA] [translate_table: standard]	723	-	-	-	-	GO:0055085(transmembrane transport)	GO:0016021(integral component of membrane)	-	-	PSR82923.1	1.1e-278	964.9	PSR82923.1 major facilitator superfamily domain-containing protein [Coniella lustricola]	W7MLD3|FUS6_GIBM7	4.63e-44	170	Efflux pump FUS6 OS=Gibberella moniliformis (strain M3125 / FGSC 7600) OX=334819 GN=FUS6 PE=3 SV=1
Cdip_00413 [mRNA] [translate_table: standard]	1056	KOG0062	0	892	Translation, ribosomal structure and biogenesis; Amino acid transport and metabolism	-	-	GO:0005524(ATP binding),GO:0016887(ATPase activity)	K03235 EF3, TEF3; elongation factor 3	PSR82921.1	0	1936	PSR82921.1 armadillo-type protein [Coniella lustricola]	Q75EV6|EF3_ASHGO	0	1263	Elongation factor 3 OS=Ashbya gossypii (strain ATCC 10895 / CBS 109.51 / FGSC 9923 / NRRL Y-1056) OX=284811 GN=TEF3 PE=3 SV=2
Cdip_00414 [mRNA] [translate_table: standard]	257	-	-	-	-	-	-	-	-	PSR82920.1	8.9e-85	319.3	PSR82920.1 hypothetical protein BD289DRAFT_337953, partial [Coniella lustricola]	Q01738|CDH_PHACH	8.29e-08	56.2	Cellobiose dehydrogenase OS=Phanerochaete chrysosporium OX=5306 GN=CDH-1 PE=1 SV=1
Cdip_00415 [mRNA] [translate_table: standard]	1661	KOG0725	1.56e-29	120	General function prediction only	-	-	-	-	PSR82919.1	1.6e-129	470.7	PSR82919.1 dehydrogenase/reductase SDR family protein member 10 [Coniella lustricola]	A0A075TRB3|PATN_PENEN	1.93e-45	168	Isoepoxydon dehydrogenase patN OS=Penicillium expansum OX=27334 GN=patN PE=1 SV=1
Cdip_00416 [mRNA] [translate_table: standard]	286	KOG2633	1.89e-51	172	Transcription; Chromatin structure and dynamics	-	-	-	-	PSR82916.1	1.6e-122	444.9	PSR82916.1 hypothetical protein BD289DRAFT_370566 [Coniella lustricola]	Q6PAV8|MACD2_XENLA	1.49e-57	192	ADP-ribose glycohydrolase MACROD2 OS=Xenopus laevis OX=8355 GN=macrod2 PE=2 SV=1
Cdip_00417 [mRNA] [translate_table: standard]	632	-	-	-	-	GO:0043039(tRNA aminoacylation),GO:0006418(tRNA aminoacylation for protein translation)	GO:0005737(cytoplasm)	GO:0004812(aminoacyl-tRNA ligase activity),GO:0005524(ATP binding),GO:0000166(nucleotide binding)	K01886 QARS, glnS; glutaminyl-tRNA synthetase [EC:6.1.1.18]	PSR82915.1	0	1164.1	PSR82915.1 glutaminyl-tRNA synthetase [Coniella lustricola]	Q9Y7Y8|SYQ_SCHPO	0	689	Probable glutamine--tRNA ligase OS=Schizosaccharomyces pombe (strain 972 / ATCC 24843) OX=284812 GN=qrs1 PE=3 SV=1
Cdip_00418 [mRNA] [translate_table: standard]	450	-	-	-	-	-	-	-	-	PSR82914.1	1.5e-244	850.9	PSR82914.1 SGNH hydrolase-type esterase domain-containing protein [Coniella lustricola]	-	-	-	-
Cdip_00419 [mRNA] [translate_table: standard]	239	-	-	-	-	-	-	-	-	PSR82912.1	3.7e-32	144.4	PSR82912.1 hypothetical protein BD289DRAFT_334483, partial [Coniella lustricola]	-	-	-	-
Cdip_00420 [mRNA] [translate_table: standard]	205	KOG0710	5.47e-09	54.7	Posttranslational modification, protein turnover, chaperones	-	-	-	-	AGV80544.1	5.7e-66	256.5	AGV80544.1 small heat shock protein [Cryphonectria parasitica]	P40920|HSP30_EMENI	1.8e-12	66.2	30 kDa heat shock protein OS=Emericella nidulans (strain FGSC A4 / ATCC 38163 / CBS 112.46 / NRRL 194 / M139) OX=227321 GN=hsp30 PE=2 SV=1
Cdip_00421 [mRNA] [translate_table: standard]	840	-	-	-	-	-	-	-	-	PSR82909.1	1.8e-238	831.6	PSR82909.1 hypothetical protein BD289DRAFT_461500 [Coniella lustricola]	O44400|F37C4_CAEEL	5.56e-11	69.7	Protein F37C4.5 OS=Caenorhabditis elegans OX=6239 GN=F37C4.5 PE=1 SV=3
Cdip_00422 [mRNA] [translate_table: standard]	601	-	-	-	-	-	-	-	-	PSR82906.1	2.1e-238	830.9	PSR82906.1 hypothetical protein BD289DRAFT_461499 [Coniella lustricola]	-	-	-	-
Cdip_00423 [mRNA] [translate_table: standard]	452	KOG0682	1.26e-125	374	Inorganic ion transport and metabolism	GO:0015696(ammonium transport)	GO:0016020(membrane)	GO:0008519(ammonium transmembrane transporter activity)	K03320 amt, AMT, MEP; ammonium transporter, Amt family	PSR82905.1	1.3e-224	784.6	PSR82905.1 ammonium transporter AmtB-like domain-containing protein [Coniella lustricola]	Q84KJ6|AMT31_ORYSJ	1.27e-141	417	Ammonium transporter 3 member 1 OS=Oryza sativa subsp. japonica OX=39947 GN=AMT3-1 PE=2 SV=1
Cdip_00424 [mRNA] [translate_table: standard]	158	-	-	-	-	-	-	-	-	PSR82904.1	7.8e-23	112.8	PSR82904.1 hypothetical protein BD289DRAFT_501498 [Coniella lustricola]	-	-	-	-
Cdip_00425 [mRNA] [translate_table: standard]	420	-	-	-	-	GO:0005975(carbohydrate metabolic process)	GO:0005576(extracellular region)	GO:0004553(hydrolase activity, hydrolyzing O-glycosyl compounds),GO:0030248(cellulose binding)	K01181 E3.2.1.8, xynA; endo-1,4-beta-xylanase [EC:3.2.1.8]	PSR82902.1	8.6e-202	708.8	PSR82902.1 endo-1,4-beta-xylanase precursor [Coniella lustricola]	Q5ZNB1|XYND_TALFU	1.85e-141	412	Endo-1,4-beta-xylanase D OS=Talaromyces funiculosus OX=28572 GN=xynD PE=1 SV=1
Cdip_00426 [mRNA] [translate_table: standard]	609	-	-	-	-	-	-	-	-	PSR82900.1	2.7e-116	425.2	PSR82900.1 hypothetical protein BD289DRAFT_454025, partial [Coniella lustricola]	-	-	-	-
Cdip_00427 [mRNA] [translate_table: standard]	473	-	-	-	-	-	-	-	K08257 E3.2.1.101; mannan endo-1,6-alpha-mannosidase [EC:3.2.1.101]	PSR80976.1	3.5e-212	743.4	PSR80976.1 glycoside hydrolase, partial [Coniella lustricola]	P36091|DCW1_YEAST	8.11e-114	345	Mannan endo-1,6-alpha-mannosidase DCW1 OS=Saccharomyces cerevisiae (strain ATCC 204508 / S288c) OX=559292 GN=DCW1 PE=1 SV=1
Cdip_00428 [mRNA] [translate_table: standard]	428	KOG0139	1.4e-39	148	Lipid transport and metabolism	GO:0055114(oxidation-reduction process)	-	GO:0016627(oxidoreductase activity, acting on the CH-CH group of donors)	-	PSR80975.1	2.1e-219	767.3	PSR80975.1 butyryl-CoA dehydrogenase [Coniella lustricola]	H6LGM6|CARC_ACEWD	2.37e-40	150	Caffeyl-CoA reductase-Etf complex subunit CarC OS=Acetobacterium woodii (strain ATCC 29683 / DSM 1030 / JCM 2381 / KCTC 1655 / WB1) OX=931626 GN=carC PE=1 SV=1
Cdip_00429 [mRNA] [translate_table: standard]	385	-	-	-	-	-	-	-	-	PSR80974.1	4.5e-181	639.8	PSR80974.1 phosphotransferase enzyme family domain-containing protein [Coniella lustricola]	Q5R778|ACD11_PONAB	3.96e-69	234	Acyl-CoA dehydrogenase family member 11 OS=Pongo abelii OX=9601 GN=ACAD11 PE=2 SV=2
Cdip_00430 [mRNA] [translate_table: standard]	600	KOG2431	1.04e-73	249	Carbohydrate transport and metabolism	-	GO:0016020(membrane)	GO:0004571(mannosyl-oligosaccharide 1,2-alpha-mannosidase activity),GO:0005509(calcium ion binding)	K01230 MAN1; mannosyl-oligosaccharide alpha-1,2-mannosidase [EC:3.2.1.113]	PSR80973.1	0	1078.5	PSR80973.1 family 47 glycoside hydrolase [Coniella lustricola]	Q9UKM7|MA1B1_HUMAN	1.05e-71	247	Endoplasmic reticulum mannosyl-oligosaccharide 1,2-alpha-mannosidase OS=Homo sapiens OX=9606 GN=MAN1B1 PE=1 SV=2
Cdip_00431 [mRNA] [translate_table: standard]	337	KOG2541	1.38e-60	197	Lipid transport and metabolism; Posttranslational modification, protein turnover, chaperones	-	-	GO:0098599(palmitoyl hydrolase activity)	K01074 PPT; palmitoyl-protein thioesterase [EC:3.1.2.22]	PSR80970.1	2.8e-155	553.9	PSR80970.1 Alpha/Beta hydrolase protein [Coniella lustricola]	P50897|PPT1_HUMAN	5.86e-60	197	Palmitoyl-protein thioesterase 1 OS=Homo sapiens OX=9606 GN=PPT1 PE=1 SV=1
Cdip_00432 [mRNA] [translate_table: standard]	784	-	-	-	-	GO:0005975(carbohydrate metabolic process)	-	GO:0004553(hydrolase activity, hydrolyzing O-glycosyl compounds)	K05349 bglX; beta-glucosidase [EC:3.2.1.21]	PSR80969.1	0	1401.7	PSR80969.1 beta-glucosidase M [Coniella lustricola]	A1D122|BGLM_NEOFI	0	927	Probable beta-glucosidase M OS=Neosartorya fischeri (strain ATCC 1020 / DSM 3700 / CBS 544.65 / FGSC A1164 / JCM 1740 / NRRL 181 / WB 181) OX=331117 GN=bglM PE=3 SV=1
Cdip_00433 [mRNA] [translate_table: standard]	433	-	-	-	-	-	-	-	K05349 bglX; beta-glucosidase [EC:3.2.1.21]	PSR80968.1	8.5e-213	745.3	PSR80968.1 cyclin-like protein [Coniella lustricola]	O59748|CTK2_SCHPO	2.55e-21	97.8	CTD kinase subunit beta OS=Schizosaccharomyces pombe (strain 972 / ATCC 24843) OX=284812 GN=lsc1 PE=1 SV=2
Cdip_00434 [mRNA] [translate_table: standard]	497	-	-	-	-	-	-	-	K00981 E2.7.7.41, CDS1, CDS2, cdsA; phosphatidate cytidylyltransferase [EC:2.7.7.41]	PSR80967.1	1.1e-240	838.2	PSR80967.1 phosphatidate cytidylyltransferase [Coniella lustricola]	Q9P381|CDSH_SCHPO	2.76e-162	469	Putative phosphatidate cytidylyltransferase OS=Schizosaccharomyces pombe (strain 972 / ATCC 24843) OX=284812 GN=SPBC13A2.03 PE=1 SV=1
Cdip_00435 [mRNA] [translate_table: standard]	234	-	-	-	-	-	-	-	-	PSR80966.1	1.5e-25	122.5	PSR80966.1 hypothetical protein BD289DRAFT_455019 [Coniella lustricola]	-	-	-	-
Cdip_00436 [mRNA] [translate_table: standard]	1028	-	-	-	-	GO:0006508(proteolysis)	-	GO:0004252(serine-type endopeptidase activity),GO:0005515(protein binding)	-	VBB79465.1	2.6e-292	1010.7	VBB79465.1 Putative Peptidase [Podospora comata]	P29139|ISP_PAEPO	3.6e-12	72.4	Intracellular serine protease OS=Paenibacillus polymyxa OX=1406 GN=isp PE=1 SV=1
Cdip_00437 [mRNA] [translate_table: standard]	688	KOG2084	3.7e-17	85.5	Chromatin structure and dynamics	-	-	GO:0005515(protein binding)	K11426 SMYD; SET and MYND domain-containing protein	PSR77108.1	3.4e-187	661	PSR77108.1 hypothetical protein BD289DRAFT_477410 [Coniella lustricola]	Q9CWR2|SMYD3_MOUSE	2.77e-20	97.4	Histone-lysine N-methyltransferase SMYD3 OS=Mus musculus OX=10090 GN=Smyd3 PE=2 SV=1
Cdip_00438 [mRNA] [translate_table: standard]	214	-	-	-	-	-	-	-	-	PSR77107.1	1e-57	229.2	PSR77107.1 hypothetical protein BD289DRAFT_347284, partial [Coniella lustricola]	P0DN32|CUPR1_ARTBC	8.75e-13	67.4	Probable GPI-anchored cupredoxin ARB_05732-1 OS=Arthroderma benhamiae (strain ATCC MYA-4681 / CBS 112371) OX=663331 GN=ARB_05732-1 PE=1 SV=1
Cdip_00439 [mRNA] [translate_table: standard]	583	-	-	-	-	GO:0006355(regulation of transcription, DNA-templated)	GO:0005634(nucleus)	GO:0008270(zinc ion binding)	-	PSR77106.1	7.5e-196	689.5	PSR77106.1 hypothetical protein BD289DRAFT_445837 [Coniella lustricola]	O13855|YEX1_SCHPO	1.2e-41	159	Uncharacterized protein C1A6.01c OS=Schizosaccharomyces pombe (strain 972 / ATCC 24843) OX=284812 GN=SPAC1A6.01c PE=1 SV=3
Cdip_00440 [mRNA] [translate_table: standard]	554	-	-	-	-	-	-	GO:0000287(magnesium ion binding),GO:0030976(thiamine pyrophosphate binding),GO:0003824(catalytic activity)	K01568 PDC, pdc; pyruvate decarboxylase [EC:4.1.1.1]	PSR77105.1	0	1095.1	PSR77105.1 thiamine diphosphate-binding protein [Coniella lustricola]	P33287|PDC_NEUCR	0	909	Pyruvate decarboxylase OS=Neurospora crassa (strain ATCC 24698 / 74-OR23-1A / CBS 708.71 / DSM 1257 / FGSC 987) OX=367110 GN=cfp PE=1 SV=1
Cdip_00441 [mRNA] [translate_table: standard]	655	-	-	-	-	-	-	-	-	PSR77102.1	2.8e-292	1010	PSR77102.1 hypothetical protein BD289DRAFT_445831 [Coniella lustricola]	-	-	-	-
Cdip_00442 [mRNA] [translate_table: standard]	308	-	-	-	-	-	-	-	-	PSR77101.1	9.9e-139	498.8	PSR77101.1 hypothetical protein BD289DRAFT_378124 [Coniella lustricola]	-	-	-	-
Cdip_00443 [mRNA] [translate_table: standard]	371	-	-	-	-	-	-	-	-	PSR77100.1	1.8e-70	272.3	PSR77100.1 hypothetical protein BD289DRAFT_160495 [Coniella lustricola]	-	-	-	-
Cdip_00444 [mRNA] [translate_table: standard]	1638	-	-	-	-	-	-	-	K22377 LTN1; E3 ubiquitin-protein ligase listerin [EC:2.3.2.27]	PSR82556.1	0	2753.4	PSR82556.1 hypothetical protein BD289DRAFT_461677 [Coniella lustricola]	O74349|LTN1_SCHPO	4.72e-61	235	E3 ubiquitin-protein ligase listerin OS=Schizosaccharomyces pombe (strain 972 / ATCC 24843) OX=284812 GN=rkr1 PE=3 SV=1
Cdip_00445 [mRNA] [translate_table: standard]	865	-	-	-	-	-	-	-	-	PSR82555.1	6.7e-217	760	PSR82555.1 hypothetical protein BD289DRAFT_12757 [Coniella lustricola]	-	-	-	-
Cdip_00446 [mRNA] [translate_table: standard]	113	-	-	-	-	-	-	-	-	KKY38246.1	2.8e-06	57.4	KKY38246.1 hypothetical protein UCDDA912_g01563 [Diaporthe ampelina]	-	-	-	-
Cdip_00447 [mRNA] [translate_table: standard]	631	-	-	-	-	-	-	-	-	POS68713.1	7.6e-162	576.6	POS68713.1 hypothetical protein DHEL01_v212893 [Diaporthe helianthi]	-	-	-	-
Cdip_00448 [mRNA] [translate_table: standard]	126	KOG1238	1.96e-15	72.8	General function prediction only	GO:0055114(oxidation-reduction process)	-	GO:0016614(oxidoreductase activity, acting on CH-OH group of donors)	-	ROW07735.1	5.4e-51	206.1	ROW07735.1 hypothetical protein VMCG_03455 [Valsa malicola]	P04841|ALOX_PICAN	3.17e-26	105	Alcohol oxidase OS=Pichia angusta OX=870730 GN=MOX PE=1 SV=1
Cdip_00449 [mRNA] [translate_table: standard]	479	KOG1238	2.22e-39	152	General function prediction only	GO:0055114(oxidation-reduction process)	-	GO:0016614(oxidoreductase activity, acting on CH-OH group of donors),GO:0050660(flavin adenine dinucleotide binding)	-	ROW07735.1	6.1e-212	742.7	ROW07735.1 hypothetical protein VMCG_03455 [Valsa malicola]	Q00922|ALOX_CANBO	2.25e-95	305	Alcohol oxidase OS=Candida boidinii OX=5477 GN=AOD1 PE=1 SV=1
Cdip_00450 [mRNA] [translate_table: standard]	288	KOG3947	4.42e-22	94.7	General function prediction only	-	-	GO:0016787(hydrolase activity)	-	POS78464.1	5e-76	290.4	POS78464.1 hypothetical protein DHEL01_v203137 [Diaporthe helianthi]	O15442|MPPD1_HUMAN	2.65e-21	94.7	Metallophosphoesterase domain-containing protein 1 OS=Homo sapiens OX=9606 GN=MPPED1 PE=2 SV=3
Cdip_00451 [mRNA] [translate_table: standard]	1278	-	-	-	-	-	-	-	-	PSR82544.1	0	1709.9	PSR82544.1 hypothetical protein BD289DRAFT_437208 [Coniella lustricola]	-	-	-	-
Cdip_00452 [mRNA] [translate_table: standard]	357	-	-	-	-	GO:0032259(methylation)	-	GO:0008168(methyltransferase activity)	-	XP_018151586.1	4e-99	367.5	XP_018151586.1 FtsJ-like methyltransferase family protein [Colletotrichum higginsianum IMI 349063]	-	-	-	-
Cdip_00453 [mRNA] [translate_table: standard]	295	-	-	-	-	-	-	-	-	KUI52654.1	3.6e-82	310.8	KUI52654.1 hypothetical protein VP1G_00118 [Valsa mali var. pyri]	-	-	-	-
Cdip_00454 [mRNA] [translate_table: standard]	440	-	-	-	-	-	-	-	-	PSN60755.1	2.5e-55	222.2	PSN60755.1 hypothetical protein BS50DRAFT_578933 [Corynespora cassiicola Philippines]	-	-	-	-
Cdip_00455 [mRNA] [translate_table: standard]	322	-	-	-	-	-	-	-	-	XP_025355134.1	5.6e-36	157.5	XP_025355134.1 hypothetical protein FA14DRAFT_160269 [Meira miltonrushii]	-	-	-	-
Cdip_00456 [mRNA] [translate_table: standard]	881	-	-	-	-	GO:0006508(proteolysis)	-	GO:0004252(serine-type endopeptidase activity)	-	XP_013318299.1	0	1427.9	XP_013318299.1 hypothetical protein PV05_02277 [Exophiala xenobiotica]	P04189|SUBT_BACSU	2.54e-17	88.6	Subtilisin E OS=Bacillus subtilis (strain 168) OX=224308 GN=aprE PE=1 SV=3
Cdip_00457 [mRNA] [translate_table: standard]	288	-	-	-	-	-	-	-	-	OCT53769.1	8.1e-127	459.1	OCT53769.1 hypothetical protein CLCR_10638 [Cladophialophora carrionii]	-	-	-	-
Cdip_00458 [mRNA] [translate_table: standard]	1040	KOG4177	1.78e-33	142	Cell wall/membrane/envelope biogenesis	-	-	GO:0005515(protein binding)	-	GAW11457.1	5.6e-279	966.5	GAW11457.1 hypothetical protein ANO14919_008030 [fungal sp. No.14919]	Q4UMH6|Y381_RICFE	3.12e-35	149	Putative ankyrin repeat protein RF_0381 OS=Rickettsia felis (strain ATCC VR-1525 / URRWXCal2) OX=315456 GN=RF_0381 PE=4 SV=1
Cdip_00459 [mRNA] [translate_table: standard]	1337	KOG4177	1.49e-14	81.3	Cell wall/membrane/envelope biogenesis	-	-	GO:0005515(protein binding)	-	KEY70793.1	0	1966.8	KEY70793.1 hypothetical protein S7711_03288 [Stachybotrys chartarum IBT 7711]	Q00808|HETE1_PODAS	1.67e-29	131	Vegetative incompatibility protein HET-E-1 OS=Podospora anserina OX=5145 GN=HET-E1 PE=4 SV=1
Cdip_00460 [mRNA] [translate_table: standard]	187	-	-	-	-	-	GO:0016021(integral component of membrane)	-	K07297 ADIPOR; adiponectin receptor	ROW07865.1	3e-82	310.5	ROW07865.1 hypothetical protein VMCG_03663 [Valsa malicola]	Q09749|ADRL_SCHPO	6.2e-25	101	ADIPOR-like receptor SPBC12C2.09c OS=Schizosaccharomyces pombe (strain 972 / ATCC 24843) OX=284812 GN=SPBC12C2.09c PE=3 SV=1
Cdip_00461 [mRNA] [translate_table: standard]	549	-	-	-	-	-	-	-	K01426 E3.5.1.4, amiE; amidase [EC:3.5.1.4]	PSR82542.1	7.4e-254	882.1	PSR82542.1 amidase [Coniella lustricola]	Q12559|AMDS_ASPOR	5.9e-131	395	Acetamidase OS=Aspergillus oryzae (strain ATCC 42149 / RIB 40) OX=510516 GN=amdS PE=3 SV=2
Cdip_00462 [mRNA] [translate_table: standard]	477	-	-	-	-	-	GO:0005737(cytoplasm)	GO:0016462(pyrophosphatase activity)	K01514 PRUNE, PPX1; exopolyphosphatase [EC:3.6.1.11]	PSR82541.1	4.8e-185	653.3	PSR82541.1 hypothetical protein BD289DRAFT_437204 [Coniella lustricola]	O14094|PPX1_SCHPO	1.18e-26	114	Putative exopolyphosphatase OS=Schizosaccharomyces pombe (strain 972 / ATCC 24843) OX=284812 GN=SPAC2F3.11 PE=3 SV=1
Cdip_00463 [mRNA] [translate_table: standard]	1083	KOG1158	1.01e-57	213	Energy production and conversion	GO:0055114(oxidation-reduction process)	-	GO:0010181(FMN binding),GO:0005506(iron ion binding),GO:0016705(oxidoreductase activity, acting on paired donors, with incorporation or reduction of molecular oxygen),GO:0020037(heme binding),GO:0016491(oxidoreductase activity)	K14338 cypD_E, CYP102A2_3; cytochrome P450 / NADPH-cytochrome P450 reductase [EC:1.14.14.1 1.6.2.4]	PSR82537.1	0	1974.1	PSR82537.1 cytochrome P450 [Coniella lustricola]	Q9Y8G7|C505_FUSOX	0	1306	Bifunctional cytochrome P450/NADPH--P450 reductase OS=Fusarium oxysporum OX=5507 GN=CYP505 PE=1 SV=1
Cdip_00464 [mRNA] [translate_table: standard]	335	KOG1515	2e-14	74.7	Defense mechanisms	-	-	GO:0016787(hydrolase activity)	-	PSR82536.1	1.3e-123	448.7	PSR82536.1 Alpha/beta hydrolase fold-3, partial [Coniella lustricola]	Q9FG13|CXE15_ARATH	8.47e-14	74.7	Probable carboxylesterase 15 OS=Arabidopsis thaliana OX=3702 GN=CXE15 PE=2 SV=1
Cdip_00465 [mRNA] [translate_table: standard]	203	-	-	-	-	-	-	-	-	PSR82535.1	3.3e-50	204.1	PSR82535.1 hypothetical protein BD289DRAFT_12562 [Coniella lustricola]	-	-	-	-
Cdip_00466 [mRNA] [translate_table: standard]	240	-	-	-	-	-	-	-	-	PSR82534.1	3e-74	284.3	PSR82534.1 acyl-CoA N-acyltransferase [Coniella lustricola]	-	-	-	-
Cdip_00467 [mRNA] [translate_table: standard]	1036	KOG0730	7.24e-12	70.9	Posttranslational modification, protein turnover, chaperones	-	-	GO:0005524(ATP binding)	-	PSR82533.1	1.4e-301	1041.6	PSR82533.1 P-loop containing nucleoside triphosphate hydrolase protein [Coniella lustricola]	Q5T9A4|ATD3B_HUMAN	4.11e-11	70.9	ATPase family AAA domain-containing protein 3B OS=Homo sapiens OX=9606 GN=ATAD3B PE=1 SV=1
Cdip_00468 [mRNA] [translate_table: standard]	274	-	-	-	-	-	-	-	K10733 GINS2, PSF2; GINS complex subunit 2	PSR82532.1	1e-115	422.2	PSR82532.1 GINS complex protein-domain-containing protein [Coniella lustricola]	Q4IC11|PSF2_GIBZE	6.76e-100	295	DNA replication complex GINS protein PSF2 OS=Gibberella zeae (strain PH-1 / ATCC MYA-4620 / FGSC 9075 / NRRL 31084) OX=229533 GN=PSF2 PE=3 SV=1
Cdip_00469 [mRNA] [translate_table: standard]	801	-	-	-	-	-	-	-	-	PSR82531.1	1.2e-15	91.3	PSR82531.1 hypothetical protein BD289DRAFT_483778 [Coniella lustricola]	-	-	-	-
Cdip_00470 [mRNA] [translate_table: standard]	454	-	-	-	-	-	-	-	-	PSR82530.1	3.6e-113	414.5	PSR82530.1 hypothetical protein BD289DRAFT_411758 [Coniella lustricola]	-	-	-	-
Cdip_00471 [mRNA] [translate_table: standard]	69	-	-	-	-	-	-	GO:0071949(FAD binding)	-	KUI57480.1	8.7e-11	71.6	KUI57480.1 Para-nitrophenol 4-monooxygenase [Valsa mali var. pyri]	-	-	-	-
Cdip_00472 [mRNA] [translate_table: standard]	353	-	-	-	-	-	-	-	-	PSR82528.1	1.7e-150	538.1	PSR82528.1 hypothetical protein BD289DRAFT_371086 [Coniella lustricola]	-	-	-	-
Cdip_00473 [mRNA] [translate_table: standard]	440	-	-	-	-	-	-	-	K19788 OLA1; obg-like ATPase 1	PSR82525.1	2.1e-190	671	PSR82525.1 hypothetical protein BD289DRAFT_437175 [Coniella lustricola]	-	-	-	-
Cdip_00474 [mRNA] [translate_table: standard]	241	-	-	-	-	-	-	-	-	PSR82523.1	8.5e-37	159.8	PSR82523.1 hypothetical protein BD289DRAFT_12150 [Coniella lustricola]	-	-	-	-
Cdip_00475 [mRNA] [translate_table: standard]	175	-	-	-	-	-	-	-	-	PSR82523.1	2.6e-27	127.9	PSR82523.1 hypothetical protein BD289DRAFT_12150 [Coniella lustricola]	-	-	-	-
Cdip_00476 [mRNA] [translate_table: standard]	217	-	-	-	-	-	-	-	-	PSR82522.1	2.4e-70	271.2	PSR82522.1 hypothetical protein BD289DRAFT_12139 [Coniella lustricola]	-	-	-	-
Cdip_00477 [mRNA] [translate_table: standard]	331	-	-	-	-	-	-	-	-	PSR82521.1	5.4e-159	566.2	PSR82521.1 hypothetical protein BD289DRAFT_437166 [Coniella lustricola]	P39315|QOR2_ECOLI	2.2e-07	55.1	Quinone oxidoreductase 2 OS=Escherichia coli (strain K12) OX=83333 GN=qorB PE=1 SV=1
Cdip_00478 [mRNA] [translate_table: standard]	157	-	-	-	-	-	-	-	-	PSR82520.1	1.1e-37	162.2	PSR82520.1 hypothetical protein BD289DRAFT_371099 [Coniella lustricola]	Q4WNE1|CFMC_ASPFU	4.01e-08	53.5	GPI anchored CFEM domain protein C OS=Neosartorya fumigata (strain ATCC MYA-4609 / Af293 / CBS 101355 / FGSC A1100) OX=330879 GN=cfmC PE=3 SV=1
Cdip_00479 [mRNA] [translate_table: standard]	556	KOG0255	9.42e-37	145	General function prediction only	GO:0055085(transmembrane transport)	GO:0016021(integral component of membrane)	-	-	PSR82519.1	1.1e-289	1001.1	PSR82519.1 major facilitator superfamily transporter [Coniella lustricola]	P53389|HOL1_YEAST	4e-36	145	Protein HOL1 OS=Saccharomyces cerevisiae (strain ATCC 204508 / S288c) OX=559292 GN=HOL1 PE=1 SV=1
Cdip_00480 [mRNA] [translate_table: standard]	1258	-	-	-	-	-	-	GO:0004386(helicase activity),GO:0003676(nucleic acid binding)	K12818 DHX8, PRP22; ATP-dependent RNA helicase DHX8/PRP22 [EC:3.6.4.13]	PSR82518.1	0	2051.9	PSR82518.1 ATP-dependent RNA helicase DHX8 [Coniella lustricola]	O42643|PRP22_SCHPO	0	1274	Pre-mRNA-splicing factor ATP-dependent RNA helicase prp22 OS=Schizosaccharomyces pombe (strain 972 / ATCC 24843) OX=284812 GN=prp22 PE=1 SV=1
Cdip_00481 [mRNA] [translate_table: standard]	178	-	-	-	-	-	GO:0016021(integral component of membrane)	-	-	PSR82517.1	3.6e-32	144.1	PSR82517.1 hypothetical protein BD289DRAFT_347734, partial [Coniella lustricola]	Q9C1W4|PMP3_SCHPO	6.14e-15	68.9	Plasma membrane proteolipid 3 OS=Schizosaccharomyces pombe (strain 972 / ATCC 24843) OX=284812 GN=pmp3 PE=3 SV=2
Cdip_00482 [mRNA] [translate_table: standard]	471	-	-	-	-	GO:0031047(gene silencing by RNA)	GO:0033167(ARC complex)	-	-	PSS05115.1	2.8e-193	680.6	PSS05115.1 Argonaute complex, subunit Arb1 [Coniella lustricola]	Q9P7B8|ARB1_SCHPO	1.48e-17	87.8	Argonaute-binding protein 1 OS=Schizosaccharomyces pombe (strain 972 / ATCC 24843) OX=284812 GN=arb1 PE=1 SV=1
Cdip_00483 [mRNA] [translate_table: standard]	408	KOG1620	3.54e-42	153	Lipid transport and metabolism; Transcription ; Signal transduction mechanisms	GO:0032958(inositol phosphate biosynthetic process)	-	GO:0016301(kinase activity)	K00915 IPMK, IPK2; inositol-polyphosphate multikinase [EC:2.7.1.140 2.7.1.151]	PSS05117.1	1.4e-204	718	PSS05117.1 inositol polyphosphate kinase-domain-containing protein [Coniella lustricola]	P07250|IPMK_YEAST	1.5e-41	153	Inositol polyphosphate multikinase OS=Saccharomyces cerevisiae (strain ATCC 204508 / S288c) OX=559292 GN=ARG82 PE=1 SV=1
Cdip_00484 [mRNA] [translate_table: standard]	368	-	-	-	-	GO:0031124(mRNA 3'-end processing)	-	-	K14399 CLP1, HERB; polyribonucleotide 5'-hydroxyl-kinase [EC:2.7.1.78]	PSS05118.1	6.4e-193	679.1	PSS05118.1 Pre-mRNA cleavage complex II protein Clp1-domain-containing protein [Coniella lustricola]	A4QQE0|CLP1_MAGO7	1.51e-95	295	mRNA cleavage and polyadenylation factor CLP1 OS=Magnaporthe oryzae (strain 70-15 / ATCC MYA-4617 / FGSC 8958) OX=242507 GN=CLP1 PE=3 SV=2
Cdip_00485 [mRNA] [translate_table: standard]	914	-	-	-	-	-	-	-	K12762 GPR1; G protein-coupled receptor GPR1	PSS05119.1	1.3e-170	606.3	PSS05119.1 G protein-coupled glucose receptor regulating Gpa2-domain-containing protein [Coniella lustricola]	Q12361|GPR1_YEAST	1.8e-19	97.8	G protein-coupled receptor GPR1 OS=Saccharomyces cerevisiae (strain ATCC 204508 / S288c) OX=559292 GN=GPR1 PE=1 SV=1
Cdip_00486 [mRNA] [translate_table: standard]	275	-	-	-	-	-	-	-	-	PSS05120.1	4e-131	473.4	PSS05120.1 class I glutamine amidotransferase-like protein [Coniella lustricola]	Q09686|YA14_SCHPO	5.13e-55	181	Putative glutamine amidotransferase-like protein C13C5.04 OS=Schizosaccharomyces pombe (strain 972 / ATCC 24843) OX=284812 GN=SPAC13C5.04 PE=4 SV=1
Cdip_00487 [mRNA] [translate_table: standard]	244	-	-	-	-	-	-	-	K06035 DDI2_3; cyanamide hydratase [EC:4.2.1.69]	KUI68580.1	1.6e-91	341.7	KUI68580.1 Cyanamide hydratase [Valsa mali]	P22143|CYAH_ALBVE	3.64e-67	210	Cyanamide hydratase OS=Albifimbria verrucaria OX=1859699 GN=CAH PE=1 SV=1
Cdip_00488 [mRNA] [translate_table: standard]	445	-	-	-	-	-	-	-	-	PSS05122.1	3.8e-176	623.6	PSS05122.1 hypothetical protein BD289DRAFT_419557 [Coniella lustricola]	P52430|PON1_MOUSE	1.71e-07	56.6	Serum paraoxonase/arylesterase 1 OS=Mus musculus OX=10090 GN=Pon1 PE=1 SV=2
Cdip_00489 [mRNA] [translate_table: standard]	233	-	-	-	-	-	-	-	-	PSS05123.1	4.3e-118	429.9	PSS05123.1 hypothetical protein BD289DRAFT_457493 [Coniella lustricola]	-	-	-	-
Cdip_00490 [mRNA] [translate_table: standard]	502	-	-	-	-	-	-	GO:0016787(hydrolase activity)	-	PSS05124.1	2.5e-216	757.3	PSS05124.1 hypothetical protein BD289DRAFT_358269 [Coniella lustricola]	Q6DTN4|HYUC_RHIML	1.24e-81	262	N-carbamoyl-L-amino-acid hydrolase OS=Rhizobium meliloti OX=382 GN=hyuC PE=1 SV=1
Cdip_00491 [mRNA] [translate_table: standard]	299	-	-	-	-	-	-	-	-	PSS05125.1	1.9e-115	421.4	PSS05125.1 hypothetical protein BD289DRAFT_449005 [Coniella lustricola]	-	-	-	-
Cdip_00492 [mRNA] [translate_table: standard]	553	-	-	-	-	-	-	-	-	PSS05127.1	3.1e-159	567.8	PSS05127.1 hypothetical protein BD289DRAFT_470375 [Coniella lustricola]	-	-	-	-
Cdip_00493 [mRNA] [translate_table: standard]	432	-	-	-	-	-	-	-	-	ROW09514.1	1.5e-87	329.3	ROW09514.1 hypothetical protein VMCG_02173 [Valsa malicola]	-	-	-	-
Cdip_00494 [mRNA] [translate_table: standard]	122	-	-	-	-	-	-	-	-	PNP60098.1	2e-18	97.8	PNP60098.1 hypothetical protein THARTR1_00122 [Trichoderma harzianum]	-	-	-	-
Cdip_00495 [mRNA] [translate_table: standard]	595	KOG1721	4.9e-13	73.2	General function prediction only	-	-	GO:0003676(nucleic acid binding)	-	RSL91798.1	6.1e-44	184.9	RSL91798.1 hypothetical protein CEP51_000020 [Fusarium sp. AF-3]	Q01779|KRUP_MUSDO	1.66e-13	69.3	Protein krueppel (Fragment) OS=Musca domestica OX=7370 GN=Kr PE=3 SV=1
Cdip_00496 [mRNA] [translate_table: standard]	440	-	-	-	-	-	-	-	-	XP_007832896.1	2.6e-124	451.4	XP_007832896.1 hypothetical protein PFICI_06124 [Pestalotiopsis fici W106-1]	Q9UV10|HET6_NEUCR	4.09e-10	65.5	Heterokaryon incompatibility protein 6, OR allele OS=Neurospora crassa (strain ATCC 24698 / 74-OR23-1A / CBS 708.71 / DSM 1257 / FGSC 987) OX=367110 GN=het-6 PE=4 SV=1
Cdip_00497 [mRNA] [translate_table: standard]	800	-	-	-	-	-	-	-	K15205 TFC6; transcription factor C subunit 6	PSS05128.1	5.8e-284	982.6	PSS05128.1 hypothetical protein BD289DRAFT_358216 [Coniella lustricola]	O60174|SFC6_SCHPO	4.2e-24	111	Transcription factor tau subunit sfc6 OS=Schizosaccharomyces pombe (strain 972 / ATCC 24843) OX=284812 GN=sfc6 PE=1 SV=1
Cdip_00498 [mRNA] [translate_table: standard]	368	-	-	-	-	-	GO:0016021(integral component of membrane)	-	K07297 ADIPOR; adiponectin receptor	PSS05129.1	9.3e-144	515.8	PSS05129.1 hemolysin-III related-domain-containing protein [Coniella lustricola]	Q09749|ADRL_SCHPO	3.57e-69	223	ADIPOR-like receptor SPBC12C2.09c OS=Schizosaccharomyces pombe (strain 972 / ATCC 24843) OX=284812 GN=SPBC12C2.09c PE=3 SV=1
Cdip_00499 [mRNA] [translate_table: standard]	62	KOG4766	7.83e-12	55.5	Function unknown	-	-	-	-	RCI09997.1	3.7e-21	105.9	RCI09997.1 hypothetical protein L249_8676 [Ophiocordyceps polyrhachis-furcata BCC 54312]	Q4SUE2|TMA7_TETNG	4.76e-08	47.4	Translation machinery-associated protein 7 OS=Tetraodon nigroviridis OX=99883 GN=tma7 PE=3 SV=1
Cdip_00500 [mRNA] [translate_table: standard]	820	-	-	-	-	GO:0006468(protein phosphorylation)	-	GO:0004672(protein kinase activity),GO:0005524(ATP binding)	K08827 PRPF4B; serine/threonine-protein kinase PRP4 [EC:2.7.11.1]	PSS05131.1	0	1121.7	PSS05131.1 kinase-like domain-containing protein [Coniella lustricola]	Q07538|PRP4_SCHPO	4.48e-128	394	Serine/threonine-protein kinase prp4 OS=Schizosaccharomyces pombe (strain 972 / ATCC 24843) OX=284812 GN=prp4 PE=1 SV=2
Cdip_00501 [mRNA] [translate_table: standard]	511	-	-	-	-	GO:0006468(protein phosphorylation)	-	GO:0004672(protein kinase activity),GO:0005524(ATP binding)	-	PSS05136.1	7.8e-157	559.7	PSS05136.1 kinase-like domain-containing protein, partial [Coniella lustricola]	P08092|RAN1_SCHPO	5.82e-92	291	Negative regulator of sexual conjugation and meiosis OS=Schizosaccharomyces pombe (strain 972 / ATCC 24843) OX=284812 GN=ran1 PE=1 SV=2
Cdip_00502 [mRNA] [translate_table: standard]	328	-	-	-	-	-	-	-	-	PSS05137.1	2.5e-132	477.6	PSS05137.1 hypothetical protein BD289DRAFT_806 [Coniella lustricola]	-	-	-	-
Cdip_00503 [mRNA] [translate_table: standard]	286	KOG1200	2.18e-37	135	Lipid transport and metabolism	-	-	-	K00059 fabG; 3-oxoacyl-[acyl-carrier protein] reductase [EC:1.1.1.100]	PSS05138.1	2.2e-148	530.8	PSS05138.1 short-chain dehydrogenase [Coniella lustricola]	Q9X248|FABG_THEMA	5.19e-41	145	3-oxoacyl-[acyl-carrier-protein] reductase FabG OS=Thermotoga maritima (strain ATCC 43589 / MSB8 / DSM 3109 / JCM 10099) OX=243274 GN=fabG PE=3 SV=1
Cdip_00504 [mRNA] [translate_table: standard]	244	KOG2978	6.46e-107	310	General function prediction only	-	-	-	K00721 DPM1; dolichol-phosphate mannosyltransferase [EC:2.4.1.83]	PSS05139.1	1.8e-135	487.6	PSS05139.1 glycosyltransferase family 2 protein [Coniella lustricola]	Q9WU83|DPM1_CRIGR	1.88e-106	311	Dolichol-phosphate mannosyltransferase subunit 1 OS=Cricetulus griseus OX=10029 GN=DPM1 PE=2 SV=1
Cdip_00505 [mRNA] [translate_table: standard]	1097	-	-	-	-	-	-	-	K01536 E7.2.2.3; Na+-exporting ATPase [EC:7.2.2.3]	PSS05140.1	0	1897.1	PSS05140.1 potassium/sodium efflux P-type ATPase [Coniella lustricola]	P22189|ATC3_SCHPO	0	869	Calcium-transporting ATPase 3 OS=Schizosaccharomyces pombe (strain 972 / ATCC 24843) OX=284812 GN=cta3 PE=1 SV=1
Cdip_00506 [mRNA] [translate_table: standard]	351	-	-	-	-	-	-	-	-	PSS05141.1	8e-36	157.1	PSS05141.1 hypothetical protein BD289DRAFT_449016 [Coniella lustricola]	-	-	-	-
Cdip_00507 [mRNA] [translate_table: standard]	995	-	-	-	-	-	GO:0016020(membrane)	-	K21989 TMEM63; calcium permeable stress-gated cation channel	PSS05142.1	0	1840.5	PSS05142.1 hypothetical protein BD289DRAFT_449017 [Coniella lustricola]	O43022|YGV8_SCHPO	3.95e-127	409	Uncharacterized protein C354.08c OS=Schizosaccharomyces pombe (strain 972 / ATCC 24843) OX=284812 GN=SPBC354.08c PE=3 SV=1
Cdip_00508 [mRNA] [translate_table: standard]	382	-	-	-	-	-	-	-	-	PSS05144.1	3.6e-146	523.9	PSS05144.1 putative glycosyl hydrolase [Coniella lustricola]	Q9P6I3|YHG7_SCHPO	1.14e-24	107	Putative mannan endo-1,6-alpha-mannosidase C1198.07c OS=Schizosaccharomyces pombe (strain 972 / ATCC 24843) OX=284812 GN=SPBC1198.07c PE=3 SV=2
Cdip_00509 [mRNA] [translate_table: standard]	339	-	-	-	-	-	-	-	K06215 pdxS, pdx1; pyridoxal 5'-phosphate synthase pdxS subunit [EC:4.3.3.6]	PSS05145.1	4.1e-154	550.1	PSS05145.1 SOR/SNZ family-domain-containing protein [Coniella lustricola]	O59905|PDX1_CERNC	8.16e-176	494	Pyridoxal 5'-phosphate synthase subunit PDX1 OS=Cercospora nicotianae OX=29003 GN=PDX1 PE=1 SV=1
Cdip_00510 [mRNA] [translate_table: standard]	274	KOG3210	5.74e-43	148	Coenzyme transport and metabolism	GO:0042819(vitamin B6 biosynthetic process),GO:0042823(pyridoxal phosphate biosynthetic process)	-	GO:0004359(glutaminase activity)	K08681 pdxT, pdx2; 5'-phosphate synthase pdxT subunit [EC:4.3.3.6]	PSS05146.1	7e-104	382.9	PSS05146.1 class I glutamine amidotransferase-like protein [Coniella lustricola]	Q8LAD0|PDX2_ARATH	5.32e-49	165	Probable pyridoxal 5'-phosphate synthase subunit PDX2 OS=Arabidopsis thaliana OX=3702 GN=PDX2 PE=1 SV=1
Cdip_00511 [mRNA] [translate_table: standard]	517	KOG1399	1.39e-19	93.2	Secondary metabolites biosynthesis, transport and catabolism	GO:0055114(oxidation-reduction process)	-	GO:0004499(N,N-dimethylaniline monooxygenase activity),GO:0050660(flavin adenine dinucleotide binding),GO:0050661(NADP binding)	-	PSS05147.1	3.1e-294	1016.1	PSS05147.1 hypothetical protein BD289DRAFT_358389 [Coniella lustricola]	Q6IRI9|FMO2_RAT	4e-21	100	Dimethylaniline monooxygenase [N-oxide-forming] 2 OS=Rattus norvegicus OX=10116 GN=Fmo2 PE=2 SV=3
Cdip_00512 [mRNA] [translate_table: standard]	374	-	-	-	-	-	-	-	K14765 NGDN, LCP5; U3 small nucleolar ribonucleoprotein protein LCP5	PSS05148.1	1.5e-152	545	PSS05148.1 hypothetical protein BD289DRAFT_419624 [Coniella lustricola]	Q09713|YA36_SCHPO	2.93e-25	107	Uncharacterized protein C18B11.06 OS=Schizosaccharomyces pombe (strain 972 / ATCC 24843) OX=284812 GN=SPAC18B11.06 PE=1 SV=1
Cdip_00513 [mRNA] [translate_table: standard]	645	KOG1278	0	541	Intracellular trafficking, secretion, and vesicular transport	-	GO:0016021(integral component of membrane)	-	K17086 TM9SF2_4; transmembrane 9 superfamily member 2/4	PSS05149.1	0	1223.4	PSS05149.1 hypothetical protein BD289DRAFT_449023 [Coniella lustricola]	P32802|TMN1_YEAST	0	541	Transmembrane 9 superfamily member 1 OS=Saccharomyces cerevisiae (strain ATCC 204508 / S288c) OX=559292 GN=EMP70 PE=1 SV=2
Cdip_00514 [mRNA] [translate_table: standard]	351	-	-	-	-	GO:0006357(regulation of transcription by RNA polymerase II)	GO:0016592(mediator complex)	GO:0003712(transcription coregulator activity)	-	PSS05150.1	6.7e-99	366.7	PSS05150.1 vitamin-D-receptor interacting mediator subunit 4-domain-containing protein [Coniella lustricola]	Q2H2I4|MED4_CHAGB	3.15e-37	140	Mediator of RNA polymerase II transcription subunit 4 OS=Chaetomium globosum (strain ATCC 6205 / CBS 148.51 / DSM 1962 / NBRC 6347 / NRRL 1970) OX=306901 GN=MED4 PE=3 SV=1
Cdip_00515 [mRNA] [translate_table: standard]	145	-	-	-	-	-	-	-	-	PSS05153.1	1.8e-21	108.2	PSS05153.1 hypothetical protein BD289DRAFT_449026 [Coniella lustricola]	-	-	-	-
Cdip_00516 [mRNA] [translate_table: standard]	269	-	-	-	-	GO:0043386(mycotoxin biosynthetic process)	-	-	-	PSS05154.1	1.8e-91	341.7	PSS05154.1 hypothetical protein BD289DRAFT_449027 [Coniella lustricola]	B8NM67|USTYA_ASPFN	3.87e-13	70.1	Oxidase ustYa OS=Aspergillus flavus (strain ATCC 200026 / FGSC A1120 / NRRL 3357 / JCM 12722 / SRRC 167) OX=332952 GN=ustYa PE=1 SV=1
Cdip_00517 [mRNA] [translate_table: standard]	155	-	-	-	-	-	-	-	-	PSS05155.1	3.1e-08	64.3	PSS05155.1 hypothetical protein BD289DRAFT_1217 [Coniella lustricola]	-	-	-	-
Cdip_00518 [mRNA] [translate_table: standard]	276	-	-	-	-	-	-	-	-	PSS05156.1	1.3e-126	458.4	PSS05156.1 hypothetical protein BD289DRAFT_478062 [Coniella lustricola]	-	-	-	-
Cdip_00519 [mRNA] [translate_table: standard]	270	-	-	-	-	-	GO:0016021(integral component of membrane)	-	K13348 MPV17; protein Mpv17	PSS05160.1	3.4e-143	513.5	PSS05160.1 hypothetical protein BD289DRAFT_419639 [Coniella lustricola]	O14142|SYM1_SCHPO	1.8e-50	167	Protein sym1 OS=Schizosaccharomyces pombe (strain 972 / ATCC 24843) OX=284812 GN=sym1 PE=3 SV=1
Cdip_00520 [mRNA] [translate_table: standard]	417	-	-	-	-	GO:0006096(glycolytic process)	-	GO:0004618(phosphoglycerate kinase activity)	K00927 PGK, pgk; phosphoglycerate kinase [EC:2.7.2.3]	PSS05162.1	1.6e-229	800.8	PSS05162.1 phosphoglycerate kinase [Coniella lustricola]	P24590|PGK_HYPRU	0	734	Phosphoglycerate kinase OS=Hypocrea rufa OX=5547 GN=pgk1 PE=3 SV=2
Cdip_00521 [mRNA] [translate_table: standard]	91	-	-	-	-	GO:0006406(mRNA export from nucleus),GO:0043248(proteasome assembly)	GO:0008541(proteasome regulatory particle, lid subcomplex)	-	K10881 SHFM1, DSS1; 26 proteasome complex subunit DSS1	PSS05163.1	1.2e-23	114.8	PSS05163.1 DSS1/SEM1 family-domain-containing protein [Coniella lustricola]	Q7SA04|SEM1_NEUCR	7.12e-21	82	Putative 26S proteasome complex subunit sem-1 OS=Neurospora crassa (strain ATCC 24698 / 74-OR23-1A / CBS 708.71 / DSM 1257 / FGSC 987) OX=367110 GN=sem-1 PE=3 SV=1
Cdip_00522 [mRNA] [translate_table: standard]	812	KOG3783	3.34e-76	263	Function unknown	-	-	-	-	PSS05164.1	0	1239.2	PSS05164.1 NONE-like protein [Coniella lustricola]	Q2H2B2|IML2_CHAGB	0	745	Inclusion body clearance protein IML2 OS=Chaetomium globosum (strain ATCC 6205 / CBS 148.51 / DSM 1962 / NBRC 6347 / NRRL 1970) OX=306901 GN=IML2 PE=3 SV=1
Cdip_00523 [mRNA] [translate_table: standard]	378	-	-	-	-	GO:0008610(lipid biosynthetic process),GO:0055114(oxidation-reduction process)	-	GO:0005506(iron ion binding),GO:0016491(oxidoreductase activity)	-	PSS05165.1	2.6e-117	427.9	PSS05165.1 hypothetical protein BD289DRAFT_449035 [Coniella lustricola]	-	-	-	-
Cdip_00524 [mRNA] [translate_table: standard]	921	-	-	-	-	-	-	-	-	PSS05166.1	0	1402.5	PSS05166.1 hypothetical protein BD289DRAFT_1419 [Coniella lustricola]	-	-	-	-
Cdip_00525 [mRNA] [translate_table: standard]	286	-	-	-	-	GO:0005975(carbohydrate metabolic process)	-	GO:0004553(hydrolase activity, hydrolyzing O-glycosyl compounds)	-	PSS05167.1	2.2e-153	547.4	PSS05167.1 putative endo-1,3(4)-beta-glucanase [Coniella lustricola]	P23903|E13B_BACCI	5.61e-20	93.2	Glucan endo-1,3-beta-glucosidase A1 OS=Bacillus circulans OX=1397 GN=glcA PE=1 SV=1
Cdip_00526 [mRNA] [translate_table: standard]	136	-	-	-	-	-	-	-	-	PSS05168.1	9.6e-54	215.3	PSS05168.1 hypothetical protein BD289DRAFT_419655 [Coniella lustricola]	-	-	-	-
Cdip_00527 [mRNA] [translate_table: standard]	59	-	-	-	-	-	-	-	-	KKY29674.1	1.5e-11	73.9	KKY29674.1 putative amid-like mitochondrial [Diaporthe ampelina]	-	-	-	-
Cdip_00528 [mRNA] [translate_table: standard]	311	-	-	-	-	-	-	-	-	PSS05169.1	1.2e-88	332.4	PSS05169.1 hypothetical protein BD289DRAFT_419659 [Coniella lustricola]	-	-	-	-
Cdip_00529 [mRNA] [translate_table: standard]	304	-	-	-	-	-	-	GO:0016740(transferase activity)	-	PSS05170.1	6.5e-159	565.8	PSS05170.1 prenyltransferase-like protein [Coniella lustricola]	Q9L9F1|NOVQ_STRNV	2.36e-24	103	4-hydroxyphenylpyruvate 3-dimethylallyltransferase OS=Streptomyces niveus OX=193462 GN=novQ PE=1 SV=2
Cdip_00530 [mRNA] [translate_table: standard]	252	KOG1944	3.53e-18	80.9	General function prediction only	-	GO:0016021(integral component of membrane)	-	-	PSS05171.1	1.4e-127	461.5	PSS05171.1 hypothetical protein BD289DRAFT_457517 [Coniella lustricola]	Q4IPX8|SYM1_GIBZE	1.74e-23	96.3	Protein SYM1 OS=Gibberella zeae (strain PH-1 / ATCC MYA-4620 / FGSC 9075 / NRRL 31084) OX=229533 GN=SYM1 PE=3 SV=1
Cdip_00531 [mRNA] [translate_table: standard]	479	-	-	-	-	GO:0055114(oxidation-reduction process)	GO:0005737(cytoplasm)	GO:0016627(oxidoreductase activity, acting on the CH-CH group of donors)	K00254 DHODH, pyrD; dihydroorotate dehydrogenase [EC:1.3.5.2]	PSS05171.1	3e-219	766.9	PSS05171.1 hypothetical protein BD289DRAFT_457517 [Coniella lustricola]	Q6V3W9|PYRD_LACK1	7.28e-70	232	Dihydroorotate dehydrogenase (quinone), mitochondrial OS=Lachancea kluyveri (strain ATCC 58438 / CBS 3082 / CCRC 21498 / NBRC 1685 / JCM 7257 / NCYC 543 / NRRL Y-12651) OX=226302 GN=URA9 PE=1 SV=1
Cdip_00532 [mRNA] [translate_table: standard]	276	-	-	-	-	GO:0006811(ion transport)	GO:0016020(membrane)	GO:0005216(ion channel activity)	-	PSS05172.1	5e-150	536.2	PSS05172.1 hypothetical protein BD289DRAFT_457518 [Coniella lustricola]	Q9UW81|NOP1_NEUCR	7.76e-119	345	Opsin-1 OS=Neurospora crassa (strain ATCC 24698 / 74-OR23-1A / CBS 708.71 / DSM 1257 / FGSC 987) OX=367110 GN=nop-1 PE=1 SV=1
Cdip_00533 [mRNA] [translate_table: standard]	374	-	-	-	-	-	-	GO:0003824(catalytic activity),GO:0050662(coenzyme binding)	-	KUI63477.1	1.4e-134	485.3	KUI63477.1 UDP-arabinose 4-epimerase 1 [Valsa mali]	Q59083|EXOB_AZOBR	2.42e-06	52.4	UDP-glucose 4-epimerase OS=Azospirillum brasilense OX=192 GN=exoB PE=3 SV=1
Cdip_00534 [mRNA] [translate_table: standard]	574	-	-	-	-	GO:0006529(asparagine biosynthetic process)	-	GO:0004066(asparagine synthase (glutamine-hydrolyzing) activity)	-	PSR82854.1	1.3e-213	748.4	PSR82854.1 asparagine synthase-domain-containing protein [Coniella lustricola]	O74397|ASND1_SCHPO	1.52e-108	338	Asparagine synthetase domain-containing protein C4F6.11c OS=Schizosaccharomyces pombe (strain 972 / ATCC 24843) OX=284812 GN=SPBC4F6.11c PE=3 SV=1
Cdip_00535 [mRNA] [translate_table: standard]	662	KOG1211	6.98e-18	88.6	Translation, ribosomal structure and biogenesis	-	-	-	-	PSR82855.1	2.9e-252	877.1	PSR82855.1 amidase signature domain-containing protein [Coniella lustricola]	A0A0B4GDU5|ARP1_METBS	4.68e-58	212	Scytalone dehydratase-like protein Arp1 OS=Metarhizium brunneum (strain ARSEF 3297) OX=1276141 GN=Arp1 PE=3 SV=1
Cdip_00536 [mRNA] [translate_table: standard]	357	-	-	-	-	-	-	-	-	PSR82857.1	7.7e-119	433	PSR82857.1 hypothetical protein BD289DRAFT_370734 [Coniella lustricola]	-	-	-	-
Cdip_00537 [mRNA] [translate_table: standard]	447	-	-	-	-	-	-	-	-	PSR82859.1	1.3e-155	555.4	PSR82859.1 hypothetical protein BD289DRAFT_436817 [Coniella lustricola]	P87233|PHF1_SCHPO	2.07e-26	114	SWM histone demethylase complex subunit phf1 OS=Schizosaccharomyces pombe (strain 972 / ATCC 24843) OX=284812 GN=phf1 PE=1 SV=1
Cdip_00538 [mRNA] [translate_table: standard]	396	KOG3957	3.88e-124	367	Lipid transport and metabolism	-	-	GO:0003824(catalytic activity)	K18703 SUGCT; succinate---hydroxymethylglutarate CoA-transferase [EC:2.8.3.13]	PSR82860.1	1.7e-220	770.8	PSR82860.1 CoA-transferase family III domain-containing protein [Coniella lustricola]	Q7TNE1|SUCHY_MOUSE	5.44e-133	391	Succinate--hydroxymethylglutarate CoA-transferase OS=Mus musculus OX=10090 GN=Sugct PE=1 SV=2
Cdip_00539 [mRNA] [translate_table: standard]	270	-	-	-	-	GO:0006508(proteolysis)	-	GO:0004190(aspartic-type endopeptidase activity)	-	PSR76627.1	9.9e-119	432.2	PSR76627.1 putative aspergillopepsin [Coniella lustricola]	P24665|PRTA_ASPNG	2.64e-88	266	Aspergillopepsin-2 OS=Aspergillus niger OX=5061 PE=1 SV=1
Cdip_00540 [mRNA] [translate_table: standard]	757	-	-	-	-	-	-	-	-	PSR76626.1	6.6e-128	464.2	PSR76626.1 hypothetical protein BD289DRAFT_486797 [Coniella lustricola]	O14064|BIR1_SCHPO	2.74e-28	125	Protein bir1 OS=Schizosaccharomyces pombe (strain 972 / ATCC 24843) OX=284812 GN=bir1 PE=1 SV=1
Cdip_00541 [mRNA] [translate_table: standard]	799	KOG2089	0	563	Posttranslational modification, protein turnover, chaperones	GO:0006508(proteolysis)	-	GO:0004222(metalloendopeptidase activity)	K13726 MEPB; metallopeptidase MepB [EC:3.4.24.-]	PSR76625.1	0	1372.1	PSR76625.1 peptidase family M3 [Coniella lustricola]	P25375|PRTD_YEAST	0	563	Saccharolysin OS=Saccharomyces cerevisiae (strain ATCC 204508 / S288c) OX=559292 GN=PRD1 PE=1 SV=1
Cdip_00542 [mRNA] [translate_table: standard]	147	-	-	-	-	-	-	GO:0005509(calcium ion binding)	-	PSR76624.1	3.5e-78	296.6	PSR76624.1 myosin regulatory light chain cdc4 [Coniella lustricola]	Q09196|MLR4_SCHPO	5.6e-58	179	Myosin regulatory light chain cdc4 OS=Schizosaccharomyces pombe (strain 972 / ATCC 24843) OX=284812 GN=cdc4 PE=1 SV=1
Cdip_00543 [mRNA] [translate_table: standard]	172	-	-	-	-	-	-	GO:0048037(cofactor binding)	-	PSR76623.1	4.2e-70	270	PSR76623.1 CoA binding domain-containing protein [Coniella lustricola]	-	-	-	-
Cdip_00544 [mRNA] [translate_table: standard]	808	-	-	-	-	-	-	GO:0003676(nucleic acid binding),GO:0005524(ATP binding)	K14776 DDX10, DBP4; ATP-dependent RNA helicase DDX10/DBP4 [EC:3.6.4.13]	PSR76622.1	0	1182.5	PSR76622.1 P-loop containing nucleoside triphosphate hydrolase protein [Coniella lustricola]	Q7RZ35|DBP4_NEUCR	0	1034	ATP-dependent RNA helicase dbp-4 OS=Neurospora crassa (strain ATCC 24698 / 74-OR23-1A / CBS 708.71 / DSM 1257 / FGSC 987) OX=367110 GN=dbp-4 PE=3 SV=1
Cdip_00545 [mRNA] [translate_table: standard]	325	-	-	-	-	-	-	GO:0003824(catalytic activity)	K00953 FLAD1; FAD synthetase [EC:2.7.7.2]	ROW01135.1	8.9e-98	362.8	ROW01135.1 hypothetical protein VSDG_02635 [Valsa sordida]	O74841|FAD1_SCHPO	1.6e-53	179	Probable FAD synthase OS=Schizosaccharomyces pombe (strain 972 / ATCC 24843) OX=284812 GN=SPCC1235.04c PE=3 SV=1
Cdip_00546 [mRNA] [translate_table: standard]	1048	-	-	-	-	-	-	-	-	PSR76620.1	0	1389.8	PSR76620.1 hypothetical protein BD289DRAFT_486791 [Coniella lustricola]	-	-	-	-
Cdip_00547 [mRNA] [translate_table: standard]	311	KOG1371	2.57e-98	295	Cell wall/membrane/envelope biogenesis	-	-	GO:0003824(catalytic activity),GO:0050662(coenzyme binding)	K01784 galE, GALE; UDP-glucose 4-epimerase [EC:5.1.3.2]	PSR78778.1	8.1e-165	585.5	PSR78778.1 UDP-glucose 4-epimerase [Coniella lustricola]	P04397|GAL10_YEAST	6.14e-94	295	Bifunctional protein GAL10 OS=Saccharomyces cerevisiae (strain ATCC 204508 / S288c) OX=559292 GN=GAL10 PE=1 SV=2
Cdip_00548 [mRNA] [translate_table: standard]	1941	KOG4369	1.5e-06	55.5	Signal transduction mechanisms	-	-	GO:0005515(protein binding)	-	PSR78777.1	0	2668.6	PSR78777.1 hypothetical protein BD289DRAFT_485882 [Coniella lustricola]	Q21920|ANKHM_CAEEL	6.36e-06	55.5	Ankyrin repeat and KH domain-containing protein mask-1 OS=Caenorhabditis elegans OX=6239 GN=mask-1 PE=3 SV=3
Cdip_00549 [mRNA] [translate_table: standard]	456	-	-	-	-	-	-	-	-	PSR78776.1	1.2e-233	814.7	PSR78776.1 hypothetical protein BD289DRAFT_115259 [Coniella lustricola]	-	-	-	-
Cdip_00550 [mRNA] [translate_table: standard]	204	-	-	-	-	-	-	-	-	PSR78775.1	3.2e-101	373.6	PSR78775.1 hypothetical protein BD289DRAFT_443446 [Coniella lustricola]	Q01358|BLI3_NEUCR	1.78e-101	295	Protein bli-3 OS=Neurospora crassa (strain ATCC 24698 / 74-OR23-1A / CBS 708.71 / DSM 1257 / FGSC 987) OX=367110 GN=bli-3 PE=2 SV=1
Cdip_00551 [mRNA] [translate_table: standard]	286	-	-	-	-	-	-	GO:0008168(methyltransferase activity)	K00586 DPH5; diphthine methyl ester synthase [EC:2.1.1.314]	PSR78774.1	1.5e-152	544.7	PSR78774.1 tetrapyrrole methylase [Coniella lustricola]	Q4HZI0|DPH5_GIBZE	0	512	Diphthine methyl ester synthase OS=Gibberella zeae (strain PH-1 / ATCC MYA-4620 / FGSC 9075 / NRRL 31084) OX=229533 GN=DPH5 PE=3 SV=1
Cdip_00552 [mRNA] [translate_table: standard]	236	KOG4727	3.39e-20	86.3	General function prediction only	-	-	-	K12848 SNU23; U4/U6.U5 tri-snRNP component SNU23	PSR78773.1	4.1e-92	343.6	PSR78773.1 hypothetical protein BD289DRAFT_350452, partial [Coniella lustricola]	Q09776|SNU23_SCHPO	1.55e-28	108	U4/U6.U5 small nuclear ribonucleoprotein component snu23 OS=Schizosaccharomyces pombe (strain 972 / ATCC 24843) OX=284812 GN=snu23 PE=3 SV=4
Cdip_00553 [mRNA] [translate_table: standard]	579	-	-	-	-	GO:0006812(cation transport),GO:0055085(transmembrane transport)	GO:0016021(integral component of membrane)	GO:0008324(cation transmembrane transporter activity)	K14692 SLC30A5_7, ZNT5_7, MTP, MSC2; solute carrier family 30 (zinc transporter), member 5/7	PSR78772.1	8.5e-192	676	PSR78772.1 cation efflux family-domain-containing protein, partial [Coniella lustricola]	Q9HGQ3|CIS4_SCHPO	1.52e-70	244	Probable zinc transporter cis4 OS=Schizosaccharomyces pombe (strain 972 / ATCC 24843) OX=284812 GN=cis4 PE=1 SV=1
Cdip_00554 [mRNA] [translate_table: standard]	442	-	-	-	-	-	-	-	K03842 ALG1; beta-1,4-mannosyltransferase [EC:2.4.1.142]	PSR78771.1	3.6e-219	766.5	PSR78771.1 chitobiosyldiphosphodolichol beta-mannosyltransferase [Coniella lustricola]	D4AZD1|ALG1_ARTBC	9.82e-105	321	Chitobiosyldiphosphodolichol beta-mannosyltransferase OS=Arthroderma benhamiae (strain ATCC MYA-4681 / CBS 112371) OX=663331 GN=ARB_01551 PE=3 SV=1
Cdip_00555 [mRNA] [translate_table: standard]	159	KOG0425	2.39e-49	157	Posttranslational modification, protein turnover, chaperones	-	-	-	K10575 UBE2G1, UBC7; ubiquitin-conjugating enzyme E2 G1 [EC:2.3.2.23]	PSR78770.1	1.6e-87	327.8	PSR78770.1 ubiquitin-conjugating enzyme E2 15 [Coniella lustricola]	P42747|UBC14_ARATH	1.01e-48	157	Ubiquitin-conjugating enzyme E2 14 OS=Arabidopsis thaliana OX=3702 GN=UBC14 PE=1 SV=1
Cdip_00556 [mRNA] [translate_table: standard]	345	KOG0758	7.61e-85	261	Energy production and conversion	-	-	-	K15109 SLC25A20_29, CACT, CACL, CRC1; solute carrier family 25 (mitochondrial carnitine/acylcarnitine transporter), member 20/29	PSR78768.1	1.2e-180	638.3	PSR78768.1 mitochondrial carrier domain-containing protein [Coniella lustricola]	Q12289|CRC1_YEAST	3.23e-84	261	Mitochondrial carnitine carrier OS=Saccharomyces cerevisiae (strain ATCC 204508 / S288c) OX=559292 GN=CRC1 PE=1 SV=1
Cdip_00557 [mRNA] [translate_table: standard]	946	-	-	-	-	-	-	-	-	PSR78767.1	0	1087.8	PSR78767.1 peptidase C13 family-domain-containing protein [Coniella lustricola]	-	-	-	-
Cdip_00558 [mRNA] [translate_table: standard]	401	KOG1349	6.26e-148	426	Posttranslational modification, protein turnover, chaperones	GO:0006508(proteolysis)	-	GO:0008233(peptidase activity)	-	PSR78767.1	1.8e-188	664.5	PSR78767.1 peptidase C13 family-domain-containing protein [Coniella lustricola]	P49018|GPI8_YEAST	2.65e-147	426	GPI-anchor transamidase OS=Saccharomyces cerevisiae (strain ATCC 204508 / S288c) OX=559292 GN=GPI8 PE=1 SV=1
Cdip_00559 [mRNA] [translate_table: standard]	706	KOG3734	2.6e-10	63.5	Carbohydrate transport and metabolism	-	-	-	-	PSR78765.1	6.9e-297	1025.4	PSR78765.1 hypothetical protein BD289DRAFT_376298 [Coniella lustricola]	-	-	-	-
Cdip_00560 [mRNA] [translate_table: standard]	558	-	-	-	-	GO:0055085(transmembrane transport)	GO:0016020(membrane)	GO:0022857(transmembrane transporter activity)	K03457 TC.NCS1; nucleobase:cation symporter-1, NCS1 family	PSR78764.1	2.9e-298	1029.6	PSR78764.1 permease [Coniella lustricola]	Q10279|FUR4_SCHPO	0	582	Uracil permease OS=Schizosaccharomyces pombe (strain 972 / ATCC 24843) OX=284812 GN=fur4 PE=1 SV=2
Cdip_00561 [mRNA] [translate_table: standard]	212	-	-	-	-	-	-	-	-	PSR78763.1	3.3e-85	320.5	PSR78763.1 GLEYA domain-domain-containing protein, partial [Coniella lustricola]	-	-	-	-
Cdip_00562 [mRNA] [translate_table: standard]	387	-	-	-	-	GO:0006468(protein phosphorylation)	-	GO:0004672(protein kinase activity),GO:0005524(ATP binding)	K07760 CDK; cyclin-dependent kinase [EC:2.7.11.22]	PSR80957.1	4.1e-182	643.3	PSR80957.1 kinase-like domain-containing protein [Coniella lustricola]	Q07785|CDC2H_PLAFK	1.43e-37	140	Cell division control protein 2 homolog OS=Plasmodium falciparum (isolate K1 / Thailand) OX=5839 GN=CRK2 PE=1 SV=1
Cdip_00563 [mRNA] [translate_table: standard]	893	-	-	-	-	-	-	-	K20042 FCHO; F-BAR domain only protein	PSR80958.1	0	1416	PSR80958.1 Muniscin C-terminal mu homology domain-domain-containing protein [Coniella lustricola]	P25623|SYP1_YEAST	1.87e-18	94.4	Suppressor of yeast profilin deletion OS=Saccharomyces cerevisiae (strain ATCC 204508 / S288c) OX=559292 GN=SYP1 PE=1 SV=3
Cdip_00564 [mRNA] [translate_table: standard]	781	-	-	-	-	GO:0007094(mitotic spindle assembly checkpoint)	-	-	K06679 MAD1; mitotic spindle assembly checkpoint protein MAD1	PSR80959.1	4.1e-290	1003	PSR80959.1 putative spindle assembly checkpoint protein [Coniella lustricola]	Q6C452|MAD1_YARLI	1.69e-66	237	Spindle assembly checkpoint component MAD1 OS=Yarrowia lipolytica (strain CLIB 122 / E 150) OX=284591 GN=MAD1 PE=3 SV=1
Cdip_00565 [mRNA] [translate_table: standard]	592	-	-	-	-	GO:0032049(cardiolipin biosynthetic process)	-	GO:0004605(phosphatidate cytidylyltransferase activity)	K17807 TAM41, MMP37; mitochondrial translocator assembly and maintenance protein 41	PSR80960.1	7.9e-270	935.3	PSR80960.1 mitochondrial matrix Mmp37-domain-containing protein [Coniella lustricola]	Q6DJM2|TAM41_XENLA	2.99e-59	204	Phosphatidate cytidylyltransferase, mitochondrial OS=Xenopus laevis OX=8355 GN=tamm41 PE=2 SV=1
Cdip_00566 [mRNA] [translate_table: standard]	289	KOG0223	5.65e-44	153	Carbohydrate transport and metabolism	GO:0055085(transmembrane transport)	GO:0016020(membrane)	GO:0015267(channel activity)	K09885 AQPF; aquaporin rerated protein, other eukaryote	PSR80961.1	1.6e-114	418.3	PSR80961.1 aquaporin-like protein, partial [Coniella lustricola]	P0CD89|AQY2_YEASX	1.76e-44	155	Aquaporin-2 OS=Saccharomyces cerevisiae OX=4932 GN=AQY2 PE=2 SV=1
Cdip_00567 [mRNA] [translate_table: standard]	87	-	-	-	-	-	-	-	-	PSR80963.1	2.8e-22	110.2	PSR80963.1 hypothetical protein BD289DRAFT_50768 [Coniella lustricola]	-	-	-	-
Cdip_00568 [mRNA] [translate_table: standard]	450	-	-	-	-	GO:0005975(carbohydrate metabolic process)	-	GO:0004650(polygalacturonase activity)	K01213 E3.2.1.67; galacturan 1,4-alpha-galacturonidase [EC:3.2.1.67]	PSR80964.1	5.7e-228	795.8	PSR80964.1 family 28 glycosyl hydrolase [Coniella lustricola]	Q2TW03|PGXB_ASPOR	4.49e-142	416	Probable exopolygalacturonase B OS=Aspergillus oryzae (strain ATCC 42149 / RIB 40) OX=510516 GN=pgxB PE=3 SV=2
Cdip_00569 [mRNA] [translate_table: standard]	292	-	-	-	-	-	-	GO:0005515(protein binding)	-	PSR80965.1	4.8e-143	513.1	PSR80965.1 hypothetical protein BD289DRAFT_484638 [Coniella lustricola]	-	-	-	-
Cdip_00570 [mRNA] [translate_table: standard]	467	-	-	-	-	-	GO:0005886(plasma membrane)	-	-	PSR73861.1	7.7e-119	433.3	PSR73861.1 hypothetical protein BD289DRAFT_487523 [Coniella lustricola]	-	-	-	-
Cdip_00571 [mRNA] [translate_table: standard]	809	KOG1060	1.13e-128	412	Intracellular trafficking, secretion, and vesicular transport	GO:0006886(intracellular protein transport),GO:0016192(vesicle-mediated transport)	GO:0030117(membrane coat)	-	K12397 AP3B; AP-3 complex subunit beta	PSR77390.1	0	1205.7	PSR77390.1 adaptin N terminal region-domain-containing protein [Coniella lustricola]	Q13367|AP3B2_HUMAN	1.36e-129	416	AP-3 complex subunit beta-2 OS=Homo sapiens OX=9606 GN=AP3B2 PE=1 SV=2
Cdip_00572 [mRNA] [translate_table: standard]	309	-	-	-	-	-	-	-	-	PSR77389.1	6.1e-72	276.9	PSR77389.1 hypothetical protein BD289DRAFT_445438 [Coniella lustricola]	-	-	-	-
Cdip_00573 [mRNA] [translate_table: standard]	472	-	-	-	-	-	GO:0000776(kinetochore),GO:0031262(Ndc80 complex)	-	K11548 NUF2, CDCA1; kinetochore protein Nuf2	PSR77388.1	9.4e-173	612.5	PSR77388.1 Nuf2 family-domain-containing protein [Coniella lustricola]	Q4IBX0|NUF2_GIBZE	0	647	Probable kinetochore protein NUF2 OS=Gibberella zeae (strain PH-1 / ATCC MYA-4620 / FGSC 9075 / NRRL 31084) OX=229533 GN=NUF2 PE=3 SV=1
Cdip_00574 [mRNA] [translate_table: standard]	809	-	-	-	-	-	-	-	-	PSR77387.1	3.2e-282	976.9	PSR77387.1 hypothetical protein BD289DRAFT_486499 [Coniella lustricola]	-	-	-	-
Cdip_00575 [mRNA] [translate_table: standard]	149	-	-	-	-	GO:0045454(cell redox homeostasis)	-	-	K03671 trxA; thioredoxin 1	ABC75102.1	2.3e-56	224.2	ABC75102.1 thioredoxin [Cryphonectria parasitica]	O14463|TRX1_SCHPO	1.37e-28	103	Thioredoxin-1 OS=Schizosaccharomyces pombe (strain 972 / ATCC 24843) OX=284812 GN=trx1 PE=3 SV=3
Cdip_00576 [mRNA] [translate_table: standard]	477	KOG2614	1.3e-09	61.6	Energy production and conversion; General function prediction only	-	-	GO:0071949(FAD binding)	K00480 E1.14.13.1; salicylate hydroxylase [EC:1.14.13.1]	PSR77385.1	4.6e-151	540.4	PSR77385.1 hypothetical protein BD289DRAFT_456675 [Coniella lustricola]	J4VWM7|OPS4_BEAB2	8.39e-21	97.8	FAD-dependent monooxygenase OpS4 OS=Beauveria bassiana (strain ARSEF 2860) OX=655819 GN=OpS4 PE=1 SV=1
Cdip_00577 [mRNA] [translate_table: standard]	387	-	-	-	-	GO:0055114(oxidation-reduction process)	-	GO:0016491(oxidoreductase activity)	K00273 DAO, aao; D-amino-acid oxidase [EC:1.4.3.3]	PSR77384.1	3.8e-156	557	PSR77384.1 D-amino-acid oxidase-like protein [Coniella lustricola]	P24552|OXDA_FUSSO	3.25e-137	399	D-amino-acid oxidase OS=Fusarium solani subsp. pisi OX=70791 PE=1 SV=1
Cdip_00578 [mRNA] [translate_table: standard]	450	-	-	-	-	-	GO:0030176(integral component of endoplasmic reticulum membrane)	GO:0000030(mannosyltransferase activity)	K03845 ALG3; alpha-1,3-mannosyltransferase [EC:2.4.1.258]	PSR77383.1	8e-206	722.2	PSR77383.1 family 58 glycosyltransferase [Coniella lustricola]	Q9C1K8|ALG3_NEUCR	3.85e-173	495	Dol-P-Man:Man(5)GlcNAc(2)-PP-Dol alpha-1,3-mannosyltransferase OS=Neurospora crassa (strain ATCC 24698 / 74-OR23-1A / CBS 708.71 / DSM 1257 / FGSC 987) OX=367110 GN=alg-3 PE=3 SV=1
Cdip_00579 [mRNA] [translate_table: standard]	137	-	-	-	-	GO:0006413(translational initiation)	-	GO:0003723(RNA binding),GO:0003743(translation initiation factor activity)	K15025 EIF1AD; probable RNA-binding protein EIF1AD	PSR77382.1	2.3e-55	220.7	PSR77382.1 hypothetical protein BD289DRAFT_463611 [Coniella lustricola]	Q9Y803|YN98_SCHPO	2.51e-16	73.2	S1-like domain-containing protein C146.08c OS=Schizosaccharomyces pombe (strain 972 / ATCC 24843) OX=284812 GN=SPBC146.08c PE=1 SV=1
Cdip_00580 [mRNA] [translate_table: standard]	523	-	-	-	-	GO:0055085(transmembrane transport)	GO:0016021(integral component of membrane)	-	-	PSR77381.1	1.9e-190	671.4	PSR77381.1 major facilitator superfamily domain-containing protein [Coniella lustricola]	Q08280|BSC6_YEAST	1.21e-18	92.4	Bypass of stop codon protein 6 OS=Saccharomyces cerevisiae (strain ATCC 204508 / S288c) OX=559292 GN=BSC6 PE=1 SV=1
Cdip_00581 [mRNA] [translate_table: standard]	251	-	-	-	-	-	-	-	-	PSR77380.1	9.6e-116	422.2	PSR77380.1 hypothetical protein BD289DRAFT_509423 [Coniella lustricola]	O14166|YDX3_SCHPO	1.22e-24	102	Uncharacterized protein C4C5.03 OS=Schizosaccharomyces pombe (strain 972 / ATCC 24843) OX=284812 GN=SPAC4C5.03 PE=4 SV=1
Cdip_00582 [mRNA] [translate_table: standard]	661	-	-	-	-	-	-	-	-	PSR77110.1	1.1e-219	768.8	PSR77110.1 hypothetical protein BD289DRAFT_160592 [Coniella lustricola]	Q04383|PLM2_YEAST	1.31e-21	102	Protein PLM2 OS=Saccharomyces cerevisiae (strain ATCC 204508 / S288c) OX=559292 GN=PLM2 PE=1 SV=1
Cdip_00583 [mRNA] [translate_table: standard]	488	-	-	-	-	GO:0055114(oxidation-reduction process)	-	GO:0016491(oxidoreductase activity)	-	XP_007913672.1	2.4e-110	405.2	XP_007913672.1 putative amid-like mitochondrial protein [Phaeoacremonium minimum UCRPA7]	A0A142C7A5|PHNG_PENHR	2.09e-157	456	Oxidoreductase phnG OS=Penicillium herquei OX=69774 GN=phnG PE=3 SV=1
Cdip_00584 [mRNA] [translate_table: standard]	171	-	-	-	-	-	-	-	-	EKG09024.1	3.2e-06	57.8	EKG09024.1 hypothetical protein MPH_14005 [Macrophomina phaseolina MS6]	-	-	-	-
Cdip_00585 [mRNA] [translate_table: standard]	1484	KOG4177	3.73e-48	191	Cell wall/membrane/envelope biogenesis	-	-	-	-	VBB79467.1	1.8e-209	736.1	VBB79467.1 Putative Ankyrin [Podospora comata]	G5E8K5|ANK3_MOUSE	1.72e-48	194	Ankyrin-3 OS=Mus musculus OX=10090 GN=Ank3 PE=1 SV=1
Cdip_00586 [mRNA] [translate_table: standard]	327	-	-	-	-	-	-	-	-	VBB79466.1	3.7e-83	314.3	VBB79466.1 Putative protein of unknown function [Podospora comata]	-	-	-	-
Cdip_00587 [mRNA] [translate_table: standard]	808	-	-	-	-	-	-	-	K02606 ORC4; origin recognition complex subunit 4	PSR79308.1	0	1186	PSR79308.1 origin recognition complex subunit 4 C-terminus-domain-containing protein [Coniella lustricola]	Q9Y794|ORC4_SCHPO	4.31e-80	280	Origin recognition complex subunit 4 OS=Schizosaccharomyces pombe (strain 972 / ATCC 24843) OX=284812 GN=orc4 PE=1 SV=1
Cdip_00588 [mRNA] [translate_table: standard]	493	-	-	-	-	-	-	-	K14797 ENP1, BYSL; essential nuclear protein 1	PSR79309.1	2.9e-257	893.3	PSR79309.1 Bystin-domain-containing protein [Coniella lustricola]	Q13895|BYST_HUMAN	5.37e-100	310	Bystin OS=Homo sapiens OX=9606 GN=BYSL PE=1 SV=3
Cdip_00589 [mRNA] [translate_table: standard]	378	-	-	-	-	-	-	-	-	PSR79310.1	4e-182	643.3	PSR79310.1 hypothetical protein BD289DRAFT_375662 [Coniella lustricola]	Q10498|HGH1_SCHPO	2.15e-92	284	Protein HGH1 homolog OS=Schizosaccharomyces pombe (strain 972 / ATCC 24843) OX=284812 GN=hgh1 PE=3 SV=1
Cdip_00590 [mRNA] [translate_table: standard]	581	KOG0252	0	621	Inorganic ion transport and metabolism	GO:0055085(transmembrane transport)	GO:0016021(integral component of membrane)	GO:0022857(transmembrane transporter activity)	K08176 PHO84; MFS transporter, PHS family, inorganic phosphate transporter	PSR79312.1	4.4e-297	1025.8	PSR79312.1 major facilitator superfamily domain-containing protein [Coniella lustricola]	Q7RVX9|PHO5_NEUCR	0	865	Repressible high-affinity phosphate permease OS=Neurospora crassa (strain ATCC 24698 / 74-OR23-1A / CBS 708.71 / DSM 1257 / FGSC 987) OX=367110 GN=pho-5 PE=1 SV=2
Cdip_00591 [mRNA] [translate_table: standard]	538	-	-	-	-	-	-	-	-	PSR79313.1	5.2e-103	380.9	PSR79313.1 hypothetical protein BD289DRAFT_442636 [Coniella lustricola]	-	-	-	-
Cdip_00592 [mRNA] [translate_table: standard]	285	-	-	-	-	-	-	-	-	-	-	-	-	P40092|SPI1_YEAST	3.3e-07	52.4	Uncharacterized cell wall protein SPI1 OS=Saccharomyces cerevisiae (strain ATCC 204508 / S288c) OX=559292 GN=SPI1 PE=2 SV=1
Cdip_00593 [mRNA] [translate_table: standard]	831	-	-	-	-	GO:0035556(intracellular signal transduction)	-	-	K19838 SST2; GTPase-activating protein SST2	PSR79315.1	1.4e-277	961.4	PSR79315.1 CPRGS-1 protein [Coniella lustricola]	P38093|FLBA_EMENI	0	577	Developmental regulator flbA OS=Emericella nidulans (strain FGSC A4 / ATCC 38163 / CBS 112.46 / NRRL 194 / M139) OX=227321 GN=flbA PE=2 SV=1
Cdip_00594 [mRNA] [translate_table: standard]	491	-	-	-	-	-	-	-	K15175 CDC73; parafibromin	PSR81908.1	5.8e-218	762.7	PSR81908.1 RNA pol II accessory factor, Cdc73 family-domain-containing protein [Coniella lustricola]	Q9UUE7|CDC73_SCHPO	6.97e-52	183	Cell division control protein 73 OS=Schizosaccharomyces pombe (strain 972 / ATCC 24843) OX=284812 GN=cdc73 PE=3 SV=1
Cdip_00595 [mRNA] [translate_table: standard]	472	-	-	-	-	-	-	-	-	PSR81907.1	1.6e-135	488.8	PSR81907.1 hypothetical protein BD289DRAFT_30714 [Coniella lustricola]	-	-	-	-
Cdip_00596 [mRNA] [translate_table: standard]	382	KOG0752	1.45e-114	339	Energy production and conversion	-	-	-	K15084 SLC25A16, GDA, LEU5; solute carrier family 25 (mitochondrial carrier protein), member 16	PSR81905.1	1.1e-195	688.3	PSR81905.1 mitochondrial carrier domain-containing protein [Coniella lustricola]	P38702|LEU5_YEAST	6.13e-114	339	Mitochondrial carrier protein LEU5 OS=Saccharomyces cerevisiae (strain ATCC 204508 / S288c) OX=559292 GN=LEU5 PE=1 SV=1
Cdip_00597 [mRNA] [translate_table: standard]	382	-	-	-	-	-	-	-	-	PSR81904.1	5e-140	503.4	PSR81904.1 MT-A70 family [Coniella lustricola]	Q09800|YAA7_SCHPO	1.21e-34	135	Uncharacterized protein C22G7.07c OS=Schizosaccharomyces pombe (strain 972 / ATCC 24843) OX=284812 GN=SPAC22G7.07c PE=3 SV=2
Cdip_00598 [mRNA] [translate_table: standard]	170	-	-	-	-	GO:0006412(translation)	GO:0005840(ribosome)	GO:0003735(structural constituent of ribosome)	K02892 RP-L23, MRPL23, rplW; large subunit ribosomal protein L23	PSR81903.1	7e-62	242.7	PSR81903.1 hypothetical protein BD289DRAFT_438476 [Coniella lustricola]	Q09727|MRP20_SCHPO	3.93e-12	63.9	54S ribosomal protein L23, mitochondrial OS=Schizosaccharomyces pombe (strain 972 / ATCC 24843) OX=284812 GN=mrp20 PE=3 SV=1
Cdip_00599 [mRNA] [translate_table: standard]	291	-	-	-	-	-	-	-	-	PSR81902.1	6.2e-151	539.3	PSR81902.1 class I glutamine amidotransferase-like protein [Coniella lustricola]	Q4WEE0|XANA_ASPFU	3.88e-27	108	Isonitrile hydratase-like protein xanA OS=Neosartorya fumigata (strain ATCC MYA-4609 / Af293 / CBS 101355 / FGSC A1100) OX=330879 GN=xanA PE=2 SV=1
Cdip_00600 [mRNA] [translate_table: standard]	985	-	-	-	-	-	-	-	-	PSR81901.1	0	1558.5	PSR81901.1 tuberous sclerosis 1 [Coniella lustricola]	Q09778|TSC1_SCHPO	2.58e-30	132	Tuberous sclerosis 1 protein homolog OS=Schizosaccharomyces pombe (strain 972 / ATCC 24843) OX=284812 GN=tsc1 PE=1 SV=1
Cdip_00601 [mRNA] [translate_table: standard]	305	-	-	-	-	-	-	-	-	PSR81900.1	3.1e-20	105.1	PSR81900.1 hypothetical protein BD289DRAFT_484183 [Coniella lustricola]	-	-	-	-
Cdip_00602 [mRNA] [translate_table: standard]	345	-	-	-	-	-	-	-	-	PSR81899.1	3e-83	314.7	PSR81899.1 hypothetical protein BD289DRAFT_454598 [Coniella lustricola]	-	-	-	-
Cdip_00603 [mRNA] [translate_table: standard]	381	KOG0277	1.3e-80	253	Intracellular trafficking, secretion, and vesicular transport	-	-	GO:0005515(protein binding)	K13341 PEX7, PTS2R; peroxin-7	PSR81898.1	1.9e-208	730.7	PSR81898.1 peroxisomal targeting signal 2 receptor [Coniella lustricola]	O59894|PEX7_PICPA	1.53e-82	259	Peroxisomal targeting signal 2 receptor OS=Komagataella pastoris OX=4922 GN=PEX7 PE=3 SV=1
Cdip_00604 [mRNA] [translate_table: standard]	471	-	-	-	-	-	-	GO:0008270(zinc ion binding)	-	PSR81897.1	1.3e-203	714.9	PSR81897.1 hypothetical protein BD289DRAFT_372048 [Coniella lustricola]	Q9SIE0|ALKB2_ARATH	1.67e-10	65.5	DNA oxidative demethylase ALKBH2 OS=Arabidopsis thaliana OX=3702 GN=ALKBH2 PE=2 SV=2
Cdip_00605 [mRNA] [translate_table: standard]	438	-	-	-	-	-	-	-	-	PSR81896.1	3.9e-141	507.3	PSR81896.1 hypothetical protein BD289DRAFT_30588 [Coniella lustricola]	-	-	-	-
Cdip_00606 [mRNA] [translate_table: standard]	356	KOG0429	4.88e-13	70.5	Posttranslational modification, protein turnover, chaperones	-	-	-	-	PSR81895.1	5.4e-173	612.8	PSR81895.1 hypothetical protein BD289DRAFT_484178 [Coniella lustricola]	Q7PRH1|AKTIP_ANOGA	1.53e-12	69.7	Protein crossbronx homolog OS=Anopheles gambiae OX=7165 GN=AGAP010478 PE=3 SV=3
Cdip_00607 [mRNA] [translate_table: standard]	936	-	-	-	-	-	GO:0005634(nucleus)	GO:0003723(RNA binding),GO:0004004(ATP-dependent RNA helicase activity),GO:0005524(ATP binding),GO:0003676(nucleic acid binding)	K14808 DDX54, DBP10; ATP-dependent RNA helicase DDX54/DBP10 [EC:3.6.4.13]	PSR81894.1	0	1437.9	PSR81894.1 P-loop containing nucleoside triphosphate hydrolase protein [Coniella lustricola]	Q4HZ42|DBP10_GIBZE	0	1209	ATP-dependent RNA helicase DBP10 OS=Gibberella zeae (strain PH-1 / ATCC MYA-4620 / FGSC 9075 / NRRL 31084) OX=229533 GN=DBP10 PE=3 SV=1
Cdip_00608 [mRNA] [translate_table: standard]	543	KOG1852	1.52e-29	117	Cell cycle control, cell division, chromosome partitioning	-	-	-	-	PSR81893.1	4.3e-214	750	PSR81893.1 Mob1/phocein [Coniella lustricola]	Q7K0E3|MOB4_DROME	6.43e-29	117	MOB kinase activator-like 4 OS=Drosophila melanogaster OX=7227 GN=Mob4 PE=2 SV=1
Cdip_00609 [mRNA] [translate_table: standard]	530	-	-	-	-	-	-	-	-	PSR81892.1	6.2e-258	895.6	PSR81892.1 major facilitator superfamily domain-containing protein [Coniella lustricola]	Q03795|YM30_YEAST	1.28e-50	185	Uncharacterized membrane protein YMR155W OS=Saccharomyces cerevisiae (strain ATCC 204508 / S288c) OX=559292 GN=YMR155W PE=1 SV=1
Cdip_00610 [mRNA] [translate_table: standard]	450	KOG2592	1.2e-137	404	Function unknown	-	GO:0016020(membrane)	-	-	PSR81891.1	5.3e-242	842.4	PSR81891.1 serine incorporator/TMS membrane protein [Coniella lustricola]	Q12116|TMS1_YEAST	5.1e-137	404	Membrane protein TMS1 OS=Saccharomyces cerevisiae (strain ATCC 204508 / S288c) OX=559292 GN=TMS1 PE=1 SV=1
Cdip_00611 [mRNA] [translate_table: standard]	444	KOG0053	3.38e-128	380	Amino acid transport and metabolism	-	-	GO:0030170(pyridoxal phosphate binding)	K01760 metC; cysteine-S-conjugate beta-lyase [EC:4.4.1.13]	PSR81889.1	4.3e-244	849.4	PSR81889.1 Cys/Met metabolism PLP-dependent enzyme-domain-containing protein [Coniella lustricola]	Q1K8G0|CBL_NEUCR	0	736	Cystathionine beta-lyase OS=Neurospora crassa (strain ATCC 24698 / 74-OR23-1A / CBS 708.71 / DSM 1257 / FGSC 987) OX=367110 GN=met-2 PE=1 SV=1
Cdip_00612 [mRNA] [translate_table: standard]	302	-	-	-	-	-	-	-	-	PSR81888.1	3.5e-48	198	PSR81888.1 hypothetical protein BD289DRAFT_30453 [Coniella lustricola]	-	-	-	-
Cdip_00613 [mRNA] [translate_table: standard]	596	-	-	-	-	GO:0055085(transmembrane transport)	GO:0016021(integral component of membrane)	-	K08158 MDR1, FLR1, CAF5; MFS transporter, DHA1 family, multidrug resistance protein	PSR81887.1	5.5e-279	965.7	PSR81887.1 major facilitator superfamily transporter [Coniella lustricola]	O94528|CAF5_SCHPO	9.49e-114	352	Caffeine resistance protein 5 OS=Schizosaccharomyces pombe (strain 972 / ATCC 24843) OX=284812 GN=caf5 PE=3 SV=1
Cdip_00614 [mRNA] [translate_table: standard]	668	KOG4197	3.95e-13	74.3	General function prediction only	-	-	-	-	PSR81886.1	1.7e-276	957.6	PSR81886.1 hypothetical protein BD289DRAFT_484171 [Coniella lustricola]	Q9M302|PP270_ARATH	1.68e-12	74.3	Pentatricopeptide repeat-containing protein At3g48810 OS=Arabidopsis thaliana OX=3702 GN=At3g48810 PE=2 SV=1
Cdip_00615 [mRNA] [translate_table: standard]	138	KOG3293	5.24e-42	137	RNA processing and modification	-	-	-	K12623 LSM4; U6 snRNA-associated Sm-like protein LSm4	PSR81885.1	9.8e-38	162.2	PSR81885.1 hypothetical protein BD289DRAFT_438444 [Coniella lustricola]	Q43582|LSM4_TOBAC	1.3e-41	138	Probable U6 snRNA-associated Sm-like protein LSm4 OS=Nicotiana tabacum OX=4097 PE=2 SV=1
Cdip_00616 [mRNA] [translate_table: standard]	327	-	-	-	-	-	-	-	-	PSR81884.1	2.4e-167	594	PSR81884.1 BAR domain-containing family protein [Coniella lustricola]	P40531|GVP36_YEAST	6.08e-40	145	Protein GVP36 OS=Saccharomyces cerevisiae (strain ATCC 204508 / S288c) OX=559292 GN=GVP36 PE=1 SV=1
Cdip_00617 [mRNA] [translate_table: standard]	1335	-	-	-	-	-	-	-	-	PSR81883.1	0	1239.2	PSR81883.1 hypothetical protein BD289DRAFT_484169 [Coniella lustricola]	-	-	-	-
Cdip_00618 [mRNA] [translate_table: standard]	581	-	-	-	-	-	-	-	-	PSR81881.1	9.4e-191	672.5	PSR81881.1 hypothetical protein BD289DRAFT_346910, partial [Coniella lustricola]	-	-	-	-
Cdip_00619 [mRNA] [translate_table: standard]	857	KOG1134	2.13e-177	538	General function prediction only	-	GO:0016020(membrane)	-	K21989 TMEM63; calcium permeable stress-gated cation channel	PSR81878.1	0	1471.1	PSR81878.1 hypothetical protein BD289DRAFT_30214 [Coniella lustricola]	Q03516|RSN1_YEAST	9.02e-177	538	Uncharacterized protein RSN1 OS=Saccharomyces cerevisiae (strain ATCC 204508 / S288c) OX=559292 GN=RSN1 PE=1 SV=1
Cdip_00620 [mRNA] [translate_table: standard]	275	-	-	-	-	-	-	-	K01771 plc; 1-phosphatidylinositol phosphodiesterase [EC:4.6.1.13]	PSR81877.1	1.3e-73	282.3	PSR81877.1 phospholipase C, partial [Coniella lustricola]	-	-	-	-
Cdip_00621 [mRNA] [translate_table: standard]	394	KOG4157	2.41e-08	57.4	Posttranslational modification, protein turnover, chaperones; Carbohydrate transport and metabolism	-	-	-	-	PSR81875.1	1.8e-121	441.8	PSR81875.1 hypothetical protein BD289DRAFT_484165 [Coniella lustricola]	P38739|WSC4_YEAST	1.02e-07	57.4	Cell wall integrity and stress response component 4 OS=Saccharomyces cerevisiae (strain ATCC 204508 / S288c) OX=559292 GN=WSC4 PE=3 SV=1
Cdip_00622 [mRNA] [translate_table: standard]	641	-	-	-	-	GO:0006355(regulation of transcription, DNA-templated)	GO:0005634(nucleus)	GO:0000981(DNA-binding transcription factor activity, RNA polymerase II-specific),GO:0008270(zinc ion binding)	-	PSR90669.1	1.1e-147	529.6	PSR90669.1 hypothetical protein BD289DRAFT_211514 [Coniella lustricola]	P52957|AFLR_EMENI	1.73e-06	54.7	Sterigmatocystin biosynthesis regulatory protein OS=Emericella nidulans (strain FGSC A4 / ATCC 38163 / CBS 112.46 / NRRL 194 / M139) OX=227321 GN=aflR PE=3 SV=2
Cdip_00623 [mRNA] [translate_table: standard]	573	KOG0626	2.55e-87	281	Carbohydrate transport and metabolism	GO:0005975(carbohydrate metabolic process)	-	GO:0004553(hydrolase activity, hydrolyzing O-glycosyl compounds)	-	PSR90668.1	5.3e-303	1045.4	PSR90668.1 glycoside hydrolase superfamily [Coniella lustricola]	Q75I93|BGL07_ORYSJ	2.22e-92	295	Beta-glucosidase 7 OS=Oryza sativa subsp. japonica OX=39947 GN=BGLU7 PE=1 SV=1
Cdip_00624 [mRNA] [translate_table: standard]	652	-	-	-	-	GO:0006303(double-strand break repair via nonhomologous end joining)	-	GO:0003677(DNA binding),GO:0004003(ATP-dependent DNA helicase activity)	K10884 XRCC6, KU70, G22P1; ATP-dependent DNA helicase 2 subunit 1	PSR90667.1	0	1165.6	PSR90667.1 SPOC like C-terminal domain-containing protein [Coniella lustricola]	Q7SA95|KU70_NEUCR	0	707	ATP-dependent DNA helicase II subunit 1 OS=Neurospora crassa (strain ATCC 24698 / 74-OR23-1A / CBS 708.71 / DSM 1257 / FGSC 987) OX=367110 GN=mus-51 PE=3 SV=2
Cdip_00625 [mRNA] [translate_table: standard]	362	KOG1321	4.23e-139	402	Coenzyme transport and metabolism	GO:0006783(heme biosynthetic process)	-	GO:0004325(ferrochelatase activity)	K01772 hemH, FECH; protoporphyrin/coproporphyrin ferrochelatase [EC:4.99.1.1 4.99.1.9]	PSR90666.1	7.6e-207	725.3	PSR90666.1 ferrochelatase-like protein [Coniella lustricola]	O57478|HEMH_XENLA	2.44e-142	412	Ferrochelatase, mitochondrial OS=Xenopus laevis OX=8355 GN=fech PE=1 SV=1
Cdip_00626 [mRNA] [translate_table: standard]	593	KOG2816	1.13e-24	109	General function prediction only	GO:0055085(transmembrane transport)	GO:0016021(integral component of membrane)	-	-	PSR90665.1	6.2e-299	1031.9	PSR90665.1 major facilitator superfamily MFS-1 [Coniella lustricola]	P46996|YJQ3_YEAST	4.78e-24	109	Uncharacterized membrane protein YJL163C OS=Saccharomyces cerevisiae (strain ATCC 204508 / S288c) OX=559292 GN=YJL163C PE=1 SV=1
Cdip_00627 [mRNA] [translate_table: standard]	186	-	-	-	-	-	-	-	K01522 FHIT; bis(5'-adenosyl)-triphosphatase [EC:3.6.1.29]	PSR90664.1	1e-74	285.4	PSR90664.1 Bis-triphosphatase [Coniella lustricola]	P49776|APH1_SCHPO	7.59e-34	121	Bis(5'-nucleosyl)-tetraphosphatase [asymmetrical] OS=Schizosaccharomyces pombe (strain 972 / ATCC 24843) OX=284812 GN=aph1 PE=1 SV=2
Cdip_00628 [mRNA] [translate_table: standard]	899	-	-	-	-	GO:0006351(transcription, DNA-templated),GO:0006355(regulation of transcription, DNA-templated)	GO:0005634(nucleus)	GO:0003677(DNA binding),GO:0008270(zinc ion binding),GO:0000981(DNA-binding transcription factor activity, RNA polymerase II-specific)	-	PSR90663.1	0	1440.6	PSR90663.1 fungal-specific transcription factor domain-domain-containing protein [Coniella lustricola]	P28349|NIT4_NEUCR	0	993	Nitrogen assimilation transcription factor nit-4 OS=Neurospora crassa (strain ATCC 24698 / 74-OR23-1A / CBS 708.71 / DSM 1257 / FGSC 987) OX=367110 GN=nit-4 PE=4 SV=2
Cdip_00629 [mRNA] [translate_table: standard]	438	-	-	-	-	GO:0005975(carbohydrate metabolic process)	-	GO:0004650(polygalacturonase activity)	-	PSR90662.1	9.4e-236	821.6	PSR90662.1 putative galacturan 1,4-alpha-galacturonidase C [Coniella lustricola]	A2RAY7|RGXC_ASPNC	0	556	Putative galacturan 1,4-alpha-galacturonidase C OS=Aspergillus niger (strain CBS 513.88 / FGSC A1513) OX=425011 GN=rgxC PE=2 SV=1
Cdip_00630 [mRNA] [translate_table: standard]	394	-	-	-	-	-	-	GO:0003676(nucleic acid binding)	K11090 LA, SSB; lupus La protein	PSR90661.1	6.7e-124	449.9	PSR90661.1 hypothetical protein BD289DRAFT_430583 [Coniella lustricola]	P87058|LAH1_SCHPO	1.07e-38	143	La protein homolog OS=Schizosaccharomyces pombe (strain 972 / ATCC 24843) OX=284812 GN=sla1 PE=1 SV=1
Cdip_00631 [mRNA] [translate_table: standard]	492	-	-	-	-	-	-	GO:0003723(RNA binding)	-	PSR90660.1	1.8e-174	618.2	PSR90660.1 hypothetical protein BD289DRAFT_430582 [Coniella lustricola]	P27929|NAM9_YEAST	1.52e-34	138	37S ribosomal protein NAM9, mitochondrial OS=Saccharomyces cerevisiae (strain ATCC 204508 / S288c) OX=559292 GN=NAM9 PE=1 SV=2
Cdip_00632 [mRNA] [translate_table: standard]	536	-	-	-	-	-	-	GO:0005525(GTP binding)	K16944 SEPT7, CDC3; septin 7	PSR90659.1	2.5e-246	857.1	PSR90659.1 Septin-domain-containing protein [Coniella lustricola]	P39826|CDC3_CANAX	4.45e-177	508	Cell division control protein 3 OS=Candida albicans OX=5476 GN=CDC3 PE=3 SV=1
Cdip_00633 [mRNA] [translate_table: standard]	842	KOG1325	1.93e-29	125	Lipid transport and metabolism	GO:0009395(phospholipid catabolic process)	-	GO:0004620(phospholipase activity)	K16342 PLA2G4, CPLA2; cytosolic phospholipase A2 [EC:3.1.1.4]	PSR90658.1	0	1401.7	PSR90658.1 cytosolic phospholipase A2 zeta [Coniella lustricola]	Q50L41|PA24F_MOUSE	4.06e-33	141	Cytosolic phospholipase A2 zeta OS=Mus musculus OX=10090 GN=Pla2g4f PE=2 SV=3
Cdip_00634 [mRNA] [translate_table: standard]	480	KOG3769	4.35e-43	158	Translation, ribosomal structure and biogenesis	GO:0006396(RNA processing)	-	GO:0004525(ribonuclease III activity)	-	PSR90657.1	6.8e-187	659.4	PSR90657.1 ribonuclease III domain-containing protein [Coniella lustricola]	P36516|RM03_YEAST	1.84e-42	158	54S ribosomal protein L3, mitochondrial OS=Saccharomyces cerevisiae (strain ATCC 204508 / S288c) OX=559292 GN=MRPL3 PE=1 SV=2
Cdip_00635 [mRNA] [translate_table: standard]	81	-	-	-	-	-	-	-	-	ROW05132.1	8.3e-21	105.1	ROW05132.1 hypothetical protein VSDG_00234 [Valsa sordida]	-	-	-	-
Cdip_00636 [mRNA] [translate_table: standard]	346	-	-	-	-	-	-	-	-	PSR90654.1	1.5e-159	568.2	PSR90654.1 Alpha/Beta hydrolase protein [Coniella lustricola]	O34592|YDJP_BACSU	5.06e-09	60.1	AB hydrolase superfamily protein YdjP OS=Bacillus subtilis (strain 168) OX=224308 GN=ydjP PE=2 SV=1
Cdip_00637 [mRNA] [translate_table: standard]	70	-	-	-	-	-	-	-	-	-	-	-	-	-	-	-	-
Cdip_00638 [mRNA] [translate_table: standard]	237	-	-	-	-	-	-	-	-	PSR90652.1	5.9e-115	419.5	PSR90652.1 hypothetical protein BD289DRAFT_365811 [Coniella lustricola]	-	-	-	-
Cdip_00639 [mRNA] [translate_table: standard]	436	KOG4760	1.69e-25	108	Function unknown	-	-	GO:0045145(single-stranded DNA 5'-3' exodeoxyribonuclease activity)	K17815 EXO5; exonuclease V [EC:3.1.-.-]	PSR90651.1	9.5e-196	688.7	PSR90651.1 exonuclease V a 5' deoxyribonuclease-domain-containing protein [Coniella lustricola]	A2VDX7|EXO5_BOVIN	7.28e-27	114	Exonuclease V OS=Bos taurus OX=9913 GN=EXO5 PE=2 SV=2
Cdip_00640 [mRNA] [translate_table: standard]	147	-	-	-	-	-	-	-	-	PSR90651.1	4.3e-23	113.6	PSR90651.1 exonuclease V a 5' deoxyribonuclease-domain-containing protein [Coniella lustricola]	-	-	-	-
Cdip_00641 [mRNA] [translate_table: standard]	215	-	-	-	-	-	-	-	-	PSR90650.1	1.3e-65	255.4	PSR90650.1 hypothetical protein BD289DRAFT_365808 [Coniella lustricola]	-	-	-	-
Cdip_00642 [mRNA] [translate_table: standard]	192	-	-	-	-	-	-	-	-	PSR90649.1	1.7e-08	65.5	PSR90649.1 hypothetical protein BD289DRAFT_452277 [Coniella lustricola]	-	-	-	-
Cdip_00643 [mRNA] [translate_table: standard]	597	-	-	-	-	-	-	GO:0016757(transferase activity, transferring glycosyl groups)	K03846 ALG9; alpha-1,2-mannosyltransferase [EC:2.4.1.259 2.4.1.261]	PSR90648.1	0	1117.1	PSR90648.1 Alg9-like mannosyltransferase [Coniella lustricola]	Q9P7Q9|ALG9_SCHPO	6.57e-111	347	Alpha-1,2-mannosyltransferase alg9 OS=Schizosaccharomyces pombe (strain 972 / ATCC 24843) OX=284812 GN=alg9 PE=3 SV=1
Cdip_00644 [mRNA] [translate_table: standard]	618	-	-	-	-	GO:0001522(pseudouridine synthesis),GO:0042254(ribosome biogenesis)	-	-	K14763 NAF1; H/ACA ribonucleoprotein complex non-core subunit NAF1	PSR90647.1	2e-170	605.1	PSR90647.1 Gar1/Naf1 RNA binding region-domain-containing protein [Coniella lustricola]	O14360|NAF1_SCHPO	3.01e-25	113	H/ACA ribonucleoprotein complex non-core subunit NAF1 OS=Schizosaccharomyces pombe (strain 972 / ATCC 24843) OX=284812 GN=naf1 PE=1 SV=1
Cdip_00645 [mRNA] [translate_table: standard]	650	-	-	-	-	-	-	-	-	PSR90646.1	4.2e-107	394.8	PSR90646.1 hypothetical protein BD289DRAFT_460074 [Coniella lustricola]	-	-	-	-
Cdip_00646 [mRNA] [translate_table: standard]	195	-	-	-	-	-	-	-	-	PSR90645.1	9.1e-98	362.1	PSR90645.1 hypothetical protein BD289DRAFT_460073 [Coniella lustricola]	-	-	-	-
Cdip_00647 [mRNA] [translate_table: standard]	286	-	-	-	-	-	-	-	K05994 E3.4.11.10; bacterial leucyl aminopeptidase [EC:3.4.11.10]	PSR90644.1	8.4e-76	289.7	PSR90644.1 hypothetical protein BD289DRAFT_211029 [Coniella lustricola]	Q2U1F3|LAPA_ASPOR	4.61e-11	66.2	Leucine aminopeptidase A OS=Aspergillus oryzae (strain ATCC 42149 / RIB 40) OX=510516 GN=lapA PE=1 SV=1
Cdip_00648 [mRNA] [translate_table: standard]	175	KOG2195	1.41e-22	94	Inorganic ion transport and metabolism; General function prediction only; Posttranslational modification, protein turnover, chaperones	-	-	-	K05994 E3.4.11.10; bacterial leucyl aminopeptidase [EC:3.4.11.10]	PSR90644.1	5.9e-72	276.2	PSR90644.1 hypothetical protein BD289DRAFT_211029 [Coniella lustricola]	D4DF09|LAP3_TRIVH	1.28e-36	132	Probable leucine aminopeptidase TRV_05750 OS=Trichophyton verrucosum (strain HKI 0517) OX=663202 GN=TRV_05750 PE=3 SV=2
Cdip_00649 [mRNA] [translate_table: standard]	389	-	-	-	-	-	-	-	K14775 UTP30, RSL1D1; ribosome biogenesis protein UTP30	PSR90643.1	1e-185	655.2	PSR90643.1 ribosomal protein L1p/L10e family-domain-containing protein [Coniella lustricola]	Q9UT32|RL1DB_SCHPO	4.51e-37	141	Putative ribosome biogenesis protein C8F11.04 OS=Schizosaccharomyces pombe (strain 972 / ATCC 24843) OX=284812 GN=SPAC8F11.04 PE=3 SV=1
Cdip_00650 [mRNA] [translate_table: standard]	254	-	-	-	-	-	-	-	-	PSR90642.1	2.3e-133	480.7	PSR90642.1 HAD-like domain-containing protein [Coniella lustricola]	P53981|YNB0_YEAST	4.45e-84	254	Uncharacterized phosphatase YNL010W OS=Saccharomyces cerevisiae (strain ATCC 204508 / S288c) OX=559292 GN=YNL010W PE=1 SV=1
Cdip_00651 [mRNA] [translate_table: standard]	91	-	-	-	-	-	-	-	-	PSR90641.1	4.5e-23	112.8	PSR90641.1 hypothetical protein BD289DRAFT_210974 [Coniella lustricola]	-	-	-	-
Cdip_00652 [mRNA] [translate_table: standard]	667	-	-	-	-	-	-	GO:0016787(hydrolase activity)	-	PSR90640.1	6.7e-249	865.9	PSR90640.1 glycosyl hydrolase family 71-domain-containing protein [Coniella lustricola]	B6GX22|MU71A_PENRW	1.3e-104	328	Mutanase Pc12g07500 OS=Penicillium rubens (strain ATCC 28089 / DSM 1075 / NRRL 1951 / Wisconsin 54-1255) OX=500485 GN=PCH_Pc12g07500 PE=1 SV=1
Cdip_00653 [mRNA] [translate_table: standard]	326	-	-	-	-	-	-	-	-	PSR90639.1	1e-149	535.4	PSR90639.1 hypothetical protein BD289DRAFT_430542 [Coniella lustricola]	D7UTD0|FC4_PHOAM	2.99e-70	224	Short-chain dehydrogenase/reductase OS=Phomopsis amygdali OX=1214568 GN=fc-sdr PE=1 SV=1
Cdip_00654 [mRNA] [translate_table: standard]	188	-	-	-	-	-	-	-	-	PSR90636.1	8e-91	339	PSR90636.1 hypothetical protein BD289DRAFT_210876 [Coniella lustricola]	O94520|YQ13_SCHPO	4.07e-31	114	ER membrane protein complex subunit 4 OS=Schizosaccharomyces pombe (strain 972 / ATCC 24843) OX=284812 GN=SPCC1281.03c PE=3 SV=1
Cdip_00655 [mRNA] [translate_table: standard]	744	KOG1061	0	610	Intracellular trafficking, secretion, and vesicular transport	GO:0006886(intracellular protein transport),GO:0016192(vesicle-mediated transport)	GO:0030117(membrane coat)	-	-	PSR90635.1	0	1354.7	PSR90635.1 AP-2 complex subunit beta [Coniella lustricola]	Q54X82|AP1B_DICDI	0	612	AP-1 complex subunit beta OS=Dictyostelium discoideum OX=44689 GN=ap1b1 PE=3 SV=1
Cdip_00656 [mRNA] [translate_table: standard]	444	-	-	-	-	-	-	-	-	PSR90634.1	7.8e-36	157.5	PSR90634.1 hypothetical protein BD289DRAFT_210828 [Coniella lustricola]	-	-	-	-
Cdip_00657 [mRNA] [translate_table: standard]	262	-	-	-	-	-	-	-	-	PSR90633.1	7.2e-82	309.7	PSR90633.1 ubiquitin-related domain-containing protein [Coniella lustricola]	-	-	-	-
Cdip_00658 [mRNA] [translate_table: standard]	154	KOG3061	6.61e-29	104	Posttranslational modification, protein turnover, chaperones	-	-	-	K11599 POMP, UMP1; proteasome maturation protein	PSR90632.1	3.1e-77	293.5	PSR90632.1 proteasome maturation factor UMP1-domain-containing protein [Coniella lustricola]	P38293|UMP1_YEAST	2.8e-28	104	Proteasome maturation factor UMP1 OS=Saccharomyces cerevisiae (strain ATCC 204508 / S288c) OX=559292 GN=UMP1 PE=1 SV=1
Cdip_00659 [mRNA] [translate_table: standard]	671	-	-	-	-	-	-	GO:0005524(ATP binding),GO:0016887(ATPase activity)	-	PSR90631.1	0	1180.2	PSR90631.1 P-loop containing nucleoside triphosphate hydrolase protein [Coniella lustricola]	Q9UT95|YL44_SCHPO	5.8e-70	239	Uncharacterized ABC transporter ATP-binding protein C323.04 OS=Schizosaccharomyces pombe (strain 972 / ATCC 24843) OX=284812 GN=SPAC323.04 PE=3 SV=1
Cdip_00660 [mRNA] [translate_table: standard]	1123	-	-	-	-	·	-	GO:0004100(chitin synthase activity)	K00698 CHS1; chitin synthase [EC:2.4.1.16]	PSR90630.1	0	1959.1	PSR90630.1 class 2 chitin synthase [Coniella lustricola]	P30589|CHS2_NEUCR	0	1390	Chitin synthase 2 OS=Neurospora crassa (strain ATCC 24698 / 74-OR23-1A / CBS 708.71 / DSM 1257 / FGSC 987) OX=367110 GN=chs-2 PE=3 SV=4
Cdip_00661 [mRNA] [translate_table: standard]	1518	KOG0560	0	1314	Inorganic ion transport and metabolism	GO:0055114(oxidation-reduction process)	-	GO:0016491(oxidoreductase activity),GO:0020037(heme binding),GO:0051536(iron-sulfur cluster binding),GO:0010181(FMN binding)	K00381 cysI; sulfite reductase (NADPH) hemoprotein beta-component [EC:1.8.1.2]	PSR90629.1	0	2800.4	PSR90629.1 sulfite reductase [Coniella lustricola]	P47169|MET5_YEAST	0	1314	Sulfite reductase [NADPH] subunit beta OS=Saccharomyces cerevisiae (strain ATCC 204508 / S288c) OX=559292 GN=MET5 PE=1 SV=1
Cdip_00662 [mRNA] [translate_table: standard]	213	-	-	-	-	-	-	-	K22724 KEI1; inositol phosphorylceramide synthase regulatory subunit	PSR90628.1	6.9e-83	312.8	PSR90628.1 Inositolphosphorylceramide synthase subunit Kei1-domain-containing protein [Coniella lustricola]	O13994|KEI1_SCHPO	3.11e-14	72.4	Inositol phosphorylceramide synthase regulatory subunit kei1 OS=Schizosaccharomyces pombe (strain 972 / ATCC 24843) OX=284812 GN=kei1 PE=3 SV=1
Cdip_00663 [mRNA] [translate_table: standard]	279	-	-	-	-	GO:0009052(pentose-phosphate shunt, non-oxidative branch)	-	GO:0004751(ribose-5-phosphate isomerase activity)	K01807 rpiA; ribose 5-phosphate isomerase A [EC:5.3.1.6]	PSR90627.1	5.6e-141	506.1	PSR90627.1 ribose 5-phosphate isomerase-like protein [Coniella lustricola]	Q6CFH4|RPIA_YARLI	2.5e-69	217	Ribose-5-phosphate isomerase OS=Yarrowia lipolytica (strain CLIB 122 / E 150) OX=284591 GN=RKI1 PE=3 SV=1
Cdip_00664 [mRNA] [translate_table: standard]	208	KOG0094	1.1e-112	321	Intracellular trafficking, secretion, and vesicular transport	-	-	GO:0003924(GTPase activity),GO:0005525(GTP binding)	K07893 RAB6A; Ras-related protein Rab-6A	KUI55127.1	8.5e-110	402.1	KUI55127.1 Ras-related protein Rab-6B [Valsa mali var. pyri]	P61294|RAB6B_MOUSE	4.67e-112	321	Ras-related protein Rab-6B OS=Mus musculus OX=10090 GN=Rab6b PE=1 SV=1
Cdip_00665 [mRNA] [translate_table: standard]	445	-	-	-	-	-	-	-	K14840 NOP53, GLTSCR2; nucleolar protein 53	ROW08055.1	7.8e-161	572.8	ROW08055.1 hypothetical protein VPNG_06088 [Cytospora leucostoma]	Q9UUI4|NOP53_SCHPO	4.24e-41	154	Ribosome biogenesis protein NOP53 OS=Schizosaccharomyces pombe (strain 972 / ATCC 24843) OX=284812 GN=rrp16 PE=1 SV=1
Cdip_00666 [mRNA] [translate_table: standard]	694	KOG2495	9.82e-97	311	Energy production and conversion	GO:0055114(oxidation-reduction process)	-	GO:0005509(calcium ion binding),GO:0016491(oxidoreductase activity)	K03885 ndh; NADH dehydrogenase [EC:1.6.99.3]	PSR90624.1	0	1311.2	PSR90624.1 hypothetical protein BD289DRAFT_430507 [Coniella lustricola]	Q9ST62|NDB1_SOLTU	1.39e-107	341	External alternative NAD(P)H-ubiquinone oxidoreductase B1, mitochondrial OS=Solanum tuberosum OX=4113 GN=NDB1 PE=1 SV=1
Cdip_00667 [mRNA] [translate_table: standard]	452	KOG4203	7.35e-123	369	Cytoskeleton; Signal transduction mechanisms	-	-	GO:0005524(ATP binding),GO:0016301(kinase activity)	K00876 udk, UCK; uridine kinase [EC:2.7.1.48]	PSR90623.1	2.8e-243	846.7	PSR90623.1 uridine kinase family-domain-containing protein [Coniella lustricola]	Q91YL3|UCKL1_MOUSE	3.55e-122	369	Uridine-cytidine kinase-like 1 OS=Mus musculus OX=10090 GN=Uckl1 PE=1 SV=1
Cdip_00668 [mRNA] [translate_table: standard]	281	KOG2659	3.54e-34	125	Cytoskeleton	-	-	GO:0005515(protein binding)	-	PSR90622.1	4e-147	526.6	PSR90622.1 ctlh domain-containing protein [Coniella lustricola]	Q54X16|GID8_DICDI	1.26e-33	125	Glucose-induced degradation protein 8 homolog OS=Dictyostelium discoideum OX=44689 GN=DDB_G0279265 PE=3 SV=2
Cdip_00669 [mRNA] [translate_table: standard]	209	KOG3389	5.48e-22	90.5	Energy production and conversion	GO:0022900(electron transport chain)	-	GO:0016651(oxidoreductase activity, acting on NAD(P)H)	K03937 NDUFS4; NADH dehydrogenase (ubiquinone) Fe-S protein 4	PSR90621.1	1.6e-111	407.9	PSR90621.1 ETC complex I subunit conserved region-domain-containing protein [Coniella lustricola]	P25711|NDUS4_NEUCR	4.96e-82	246	NADH-ubiquinone oxidoreductase 21 kDa subunit, mitochondrial OS=Neurospora crassa (strain ATCC 24698 / 74-OR23-1A / CBS 708.71 / DSM 1257 / FGSC 987) OX=367110 GN=nuo-21 PE=1 SV=2
Cdip_00670 [mRNA] [translate_table: standard]	101	-	-	-	-	GO:0015986(ATP synthesis coupled proton transport)	GO:0000276(mitochondrial proton-transporting ATP synthase complex, coupling factor F(o))	-	K02139 ATPeFF, ATP17; F-type H+-transporting ATPase subunit f	PSR90620.1	1.6e-50	204.1	PSR90620.1 mitochondrial F1-F0 ATP synthase subunit F of fungi-domain-containing protein [Coniella lustricola]	Q06405|ATPK_YEAST	2.69e-30	106	ATP synthase subunit f, mitochondrial OS=Saccharomyces cerevisiae (strain ATCC 204508 / S288c) OX=559292 GN=ATP17 PE=1 SV=1
Cdip_00671 [mRNA] [translate_table: standard]	1205	-	-	-	-	-	-	-	-	PSR90619.1	0	1386.3	PSR90619.1 hypothetical protein BD289DRAFT_481566 [Coniella lustricola]	-	-	-	-
Cdip_00672 [mRNA] [translate_table: standard]	957	-	-	-	-	GO:0006270(DNA replication initiation)	-	GO:0003677(DNA binding),GO:0005524(ATP binding)	K02542 MCM6; DNA replication licensing factor MCM6 [EC:3.6.4.12]	PSR90617.1	0	1702.2	PSR90617.1 MCM2/3/5 family-domain-containing protein [Coniella lustricola]	P49731|MCM6_SCHPO	0	1013	DNA replication licensing factor mcm6 OS=Schizosaccharomyces pombe (strain 972 / ATCC 24843) OX=284812 GN=mcm6 PE=1 SV=2
Cdip_00673 [mRNA] [translate_table: standard]	151	-	-	-	-	GO:0006401(RNA catabolic process)	GO:0032299(ribonuclease H2 complex)	-	K10745 RNASEH2C; ribonuclease H2 subunit C	PSR90616.1	1.3e-54	218.4	PSR90616.1 ribonuclease H1/H2 small subunit [Coniella lustricola]	Q10448|YDEF_SCHPO	1.24e-11	61.6	Uncharacterized protein C12B10.15c OS=Schizosaccharomyces pombe (strain 972 / ATCC 24843) OX=284812 GN=SPAC12B10.15c PE=4 SV=1
Cdip_00674 [mRNA] [translate_table: standard]	472	-	-	-	-	-	-	-	K00574 cfa; cyclopropane-fatty-acyl-phospholipid synthase [EC:2.1.1.79]	PSR90614.1	8.3e-246	855.1	PSR90614.1 cyclopropane-fatty-acyl-phospholipid synthase [Coniella lustricola]	O53732|UFAA1_MYCTU	1.69e-67	225	Tuberculostearic acid methyltransferase UfaA1 OS=Mycobacterium tuberculosis (strain ATCC 25618 / H37Rv) OX=83332 GN=ufaA1 PE=1 SV=3
Cdip_00675 [mRNA] [translate_table: standard]	343	KOG2249	1.81e-63	204	Replication, recombination and repair	-	-	-	K18327 REXO4, REX4; RNA exonuclease 4 [EC:3.1.-.-]	PSR90613.1	2.1e-137	494.6	PSR90613.1 ribonuclease H-like domain-containing protein [Coniella lustricola]	Q4IEV5|REXO4_GIBZE	1.54e-119	350	RNA exonuclease 4 OS=Gibberella zeae (strain PH-1 / ATCC MYA-4620 / FGSC 9075 / NRRL 31084) OX=229533 GN=REX4 PE=3 SV=1
Cdip_00676 [mRNA] [translate_table: standard]	498	-	-	-	-	GO:0006355(regulation of transcription, DNA-templated),GO:0016573(histone acetylation)	-	GO:0004402(histone acetyltransferase activity)	K11304 TIP60, KAT5, ESA1; histone acetyltransferase HTATIP [EC:2.3.1.48]	PSR90612.1	2.4e-288	996.5	PSR90612.1 histone acetyltransferase ESA1-like protein [Coniella lustricola]	Q7S9B6|ESA1_NEUCR	0	753	Histone acetyltransferase esa-1 OS=Neurospora crassa (strain ATCC 24698 / 74-OR23-1A / CBS 708.71 / DSM 1257 / FGSC 987) OX=367110 GN=esa-1 PE=3 SV=1
Cdip_00677 [mRNA] [translate_table: standard]	496	KOG0634	9.24e-62	209	Amino acid transport and metabolism	GO:0009058(biosynthetic process)	-	GO:0030170(pyridoxal phosphate binding)	-	PSR90611.1	6.3e-236	822.4	PSR90611.1 pyridoxal phosphate-dependent transferase [Coniella lustricola]	P10356|YEY2_YEAST	3.92e-61	209	Uncharacterized protein YER152C OS=Saccharomyces cerevisiae (strain ATCC 204508 / S288c) OX=559292 GN=YER152C PE=1 SV=2
Cdip_00678 [mRNA] [translate_table: standard]	558	-	-	-	-	-	-	-	-	PSR90609.1	9.7e-161	572.8	PSR90609.1 hypothetical protein BD289DRAFT_365834 [Coniella lustricola]	-	-	-	-
Cdip_00679 [mRNA] [translate_table: standard]	547	-	-	-	-	-	-	-	K09704 K09704; uncharacterized protein	PSR90608.1	1.6e-301	1040.4	PSR90608.1 hypothetical protein BD289DRAFT_481557 [Coniella lustricola]	Q10449|MU157_SCHPO	0	542	Meiotically up-regulated gene 157 protein OS=Schizosaccharomyces pombe (strain 972 / ATCC 24843) OX=284812 GN=mug157 PE=1 SV=1
Cdip_00680 [mRNA] [translate_table: standard]	428	-	-	-	-	GO:0006260(DNA replication)	GO:0005634(nucleus)	-	K03504 POLD3; DNA polymerase delta subunit 3	PSR90607.1	3.9e-77	294.7	PSR90607.1 DNA polymerase subunit Cdc27 [Coniella lustricola]	Q5ZK28|DPOD3_CHICK	8.19e-14	76.6	DNA polymerase delta subunit 3 OS=Gallus gallus OX=9031 GN=POLD3 PE=1 SV=2
Cdip_00681 [mRNA] [translate_table: standard]	200	-	-	-	-	-	-	-	-	-	-	-	-	-	-	-	-
Cdip_00682 [mRNA] [translate_table: standard]	466	-	-	-	-	GO:0007034(vacuolar transport)	-	-	K15053 CHMP7; charged multivesicular body protein 7	PSR90605.1	1.8e-192	677.9	PSR90605.1 Snf7-domain-containing protein [Coniella lustricola]	O94730|YG0I_SCHPO	4.43e-41	155	Uncharacterized protein C1604.18c OS=Schizosaccharomyces pombe (strain 972 / ATCC 24843) OX=284812 GN=SPBC1604.18c PE=3 SV=1
Cdip_00683 [mRNA] [translate_table: standard]	371	-	-	-	-	GO:0055114(oxidation-reduction process)	-	GO:0016491(oxidoreductase activity)	-	PSR90604.1	9.9e-210	734.9	PSR90604.1 hypothetical protein BD289DRAFT_406924 [Coniella lustricola]	Q7SEI7|XANA_NEUCR	0	564	Alpha-ketoglutarate-dependent xanthine dioxygenase xan-1 OS=Neurospora crassa (strain ATCC 24698 / 74-OR23-1A / CBS 708.71 / DSM 1257 / FGSC 987) OX=367110 GN=xan-1 PE=1 SV=1
Cdip_00684 [mRNA] [translate_table: standard]	788	-	-	-	-	-	-	-	K20305 TRAPPC8, TRS85; trafficking protein particle complex subunit 8	PSR90602.1	0	1332.8	PSR90602.1 ER-golgi trafficking TRAPP I complex 85 kDa subunit-domain-containing protein [Coniella lustricola]	O74748|TR852_SCHPO	3.81e-72	251	Transport protein particle subunit trs85-2 OS=Schizosaccharomyces pombe (strain 972 / ATCC 24843) OX=284812 GN=trs85-2 PE=3 SV=1
Cdip_00685 [mRNA] [translate_table: standard]	705	-	-	-	-	GO:0006351(transcription, DNA-templated),GO:0006355(regulation of transcription, DNA-templated)	GO:0005634(nucleus)	GO:0003677(DNA binding),GO:0008270(zinc ion binding),GO:0000981(DNA-binding transcription factor activity, RNA polymerase II-specific)	-	PSR90602.1	4.5e-304	1049.3	PSR90602.1 ER-golgi trafficking TRAPP I complex 85 kDa subunit-domain-containing protein [Coniella lustricola]	I1RF57|AURR2_GIBZE	4.28e-99	322	Aurofusarin cluster transcription factor aurR2 OS=Gibberella zeae (strain PH-1 / ATCC MYA-4620 / FGSC 9075 / NRRL 31084) OX=229533 GN=aurR2 PE=2 SV=1
Cdip_00686 [mRNA] [translate_table: standard]	274	KOG2551	1.62e-06	49.3	Amino acid transport and metabolism	-	-	-	-	PSS02216.1	1.1e-133	481.9	PSS02216.1 serine hydrolase FSH [Coniella lustricola]	W7MT28|FUB4_GIBM7	5.67e-13	70.5	Hydrolase FUB4 OS=Gibberella moniliformis (strain M3125 / FGSC 7600) OX=334819 GN=FUB4 PE=1 SV=1
Cdip_00687 [mRNA] [translate_table: standard]	291	-	-	-	-	-	-	-	-	PSS02217.1	1.4e-65	255.8	PSS02217.1 hypothetical protein BD289DRAFT_478887 [Coniella lustricola]	-	-	-	-
Cdip_00688 [mRNA] [translate_table: standard]	1049	KOG1888	0	703	Lipid transport and metabolism	-	-	GO:0042578(phosphoric ester hydrolase activity)	-	PSS02218.1	0	1887.8	PSS02218.1 SacI homology domain-domain-containing protein [Coniella lustricola]	P42837|FIG4_YEAST	0	703	Polyphosphoinositide phosphatase OS=Saccharomyces cerevisiae (strain ATCC 204508 / S288c) OX=559292 GN=FIG4 PE=1 SV=1
Cdip_00689 [mRNA] [translate_table: standard]	559	-	-	-	-	-	-	-	-	PSS02219.1	2.3e-210	737.6	PSS02219.1 hypothetical protein BD289DRAFT_254770 [Coniella lustricola]	-	-	-	-
Cdip_00690 [mRNA] [translate_table: standard]	566	KOG2159	2.96e-89	286	Translation, ribosomal structure and biogenesis	GO:0006396(RNA processing)	-	GO:0003723(RNA binding),GO:0016779(nucleotidyltransferase activity)	-	PSS02220.1	7.4e-257	892.1	PSS02220.1 hypothetical protein BD289DRAFT_458091 [Coniella lustricola]	A0A179GC70|LCSQ_PURLI	1.11e-179	522	Nucleotidyltransferase lcsQ OS=Purpureocillium lilacinum OX=33203 GN=lcsQ PE=2 SV=1
Cdip_00691 [mRNA] [translate_table: standard]	103	-	-	-	-	-	-	-	-	PSS02222.1	3.4e-43	179.9	PSS02222.1 hypothetical protein BD289DRAFT_254826 [Coniella lustricola]	-	-	-	-
Cdip_00692 [mRNA] [translate_table: standard]	827	-	-	-	-	-	-	GO:0005515(protein binding)	K12867 SYF1, XAB2; pre-mRNA-splicing factor SYF1	PSS02223.1	0	1327	PSS02223.1 pre-mRNA-splicing factor SYF1 [Coniella lustricola]	Q7SAK5|SYF1_NEUCR	0	1486	Pre-mRNA-splicing factor syf1 OS=Neurospora crassa (strain ATCC 24698 / 74-OR23-1A / CBS 708.71 / DSM 1257 / FGSC 987) OX=367110 GN=msp-41 PE=3 SV=1
Cdip_00693 [mRNA] [translate_table: standard]	240	KOG1647	3.92e-109	315	Energy production and conversion	-	-	GO:0042626(ATPase activity, coupled to transmembrane movement of substances)	K02149 ATPeV1D, ATP6M; V-type H+-transporting ATPase subunit D	POS72662.1	2e-107	394.4	POS72662.1 ATP synthase subunit D [Diaporthe helianthi]	O59941|VATD_NEUCR	5.29e-141	398	V-type proton ATPase subunit D OS=Neurospora crassa (strain ATCC 24698 / 74-OR23-1A / CBS 708.71 / DSM 1257 / FGSC 987) OX=367110 GN=vma-8 PE=2 SV=2
Cdip_00694 [mRNA] [translate_table: standard]	250	-	-	-	-	-	-	GO:0003676(nucleic acid binding)	-	PSS02225.1	7.6e-105	386	PSS02225.1 U1 small nuclear ribonucleo protein A [Coniella lustricola]	O74968|RU1A_SCHPO	1.62e-55	181	U1 small nuclear ribonucleoprotein usp102 OS=Schizosaccharomyces pombe (strain 972 / ATCC 24843) OX=284812 GN=usp102 PE=1 SV=1
Cdip_00695 [mRNA] [translate_table: standard]	1589	-	-	-	-	GO:0032012(regulation of ARF protein signal transduction)	-	GO:0005086(ARF guanyl-nucleotide exchange factor activity)	K18443 GBF1; golgi-specific brefeldin A-resistance guanine nucleotide exchange factor 1	PSS02226.1	0	2813.5	PSS02226.1 hypothetical protein BD289DRAFT_422197 [Coniella lustricola]	Q9P7R8|YHV3_SCHPO	0	744	Uncharacterized protein C211.03 OS=Schizosaccharomyces pombe (strain 972 / ATCC 24843) OX=284812 GN=SPBC211.03c PE=1 SV=1
Cdip_00696 [mRNA] [translate_table: standard]	489	-	-	-	-	-	-	-	K05533 ANP1; mannan polymerase II complex ANP1 subunit [EC:2.4.1.-]	PSS02227.1	6.4e-233	812.4	PSS02227.1 Anp1-domain-containing protein [Coniella lustricola]	P32629|ANP1_YEAST	1.69e-164	477	Mannan polymerase II complex ANP1 subunit OS=Saccharomyces cerevisiae (strain ATCC 204508 / S288c) OX=559292 GN=ANP1 PE=1 SV=3
Cdip_00697 [mRNA] [translate_table: standard]	288	-	-	-	-	-	-	-	K12587 MTR3, EXOSC6; exosome complex component MTR3	PSS02229.1	4e-150	536.6	PSS02229.1 3' exoribonuclease family, domain 1-domain-containing protein [Coniella lustricola]	P0CT46|MTR3_CHATD	2.78e-153	432	Exosome complex component MTR3 OS=Chaetomium thermophilum (strain DSM 1495 / CBS 144.50 / IMI 039719) OX=759272 GN=MTR3 PE=3 SV=1
Cdip_00698 [mRNA] [translate_table: standard]	975	-	-	-	-	-	-	-	-	PSS02230.1	0	1652.1	PSS02230.1 putative amino acid sensor-independent protein [Coniella lustricola]	P54074|ASI1_YEAST	1.3e-12	75.5	Protein ASI1 OS=Saccharomyces cerevisiae (strain ATCC 204508 / S288c) OX=559292 GN=ASI1 PE=1 SV=1
Cdip_00699 [mRNA] [translate_table: standard]	322	-	-	-	-	GO:0006388(tRNA splicing, via endonucleolytic cleavage and ligation)	-	GO:0000213(tRNA-intron endonuclease activity)	K15323 TSEN34; tRNA-splicing endonuclease subunit Sen34 [EC:4.6.1.16]	ROW08005.1	4e-98	364	ROW08005.1 hypothetical protein VPNG_06128 [Cytospora leucostoma]	Q7SAK9|SEN34_NEUCR	5.97e-95	286	Probable tRNA-splicing endonuclease subunit tsp-4 OS=Neurospora crassa (strain ATCC 24698 / 74-OR23-1A / CBS 708.71 / DSM 1257 / FGSC 987) OX=367110 GN=tsp-4 PE=3 SV=1
Cdip_00700 [mRNA] [translate_table: standard]	383	-	-	-	-	GO:0002098(tRNA wobble uridine modification)	GO:0033588(Elongator holoenzyme complex)	-	K11375 ELP4; elongator complex protein 4	PSS02232.1	3.9e-177	626.7	PSS02232.1 Elongator complex protein 4 [Coniella lustricola]	Q9USP1|ELP4_SCHPO	1.07e-37	142	Elongator complex protein 4 OS=Schizosaccharomyces pombe (strain 972 / ATCC 24843) OX=284812 GN=elp4 PE=3 SV=1
Cdip_00701 [mRNA] [translate_table: standard]	148	-	-	-	-	GO:0006351(transcription, DNA-templated)	-	-	K03016 RPB8, POLR2H; DNA-directed RNA polymerases I, II, and III subunit RPABC3	PSS02233.1	2.3e-77	293.9	PSS02233.1 DNA-directed RNA polymerases I [Coniella lustricola]	Q92399|RPAB3_SCHPO	5.88e-26	98.2	DNA-directed RNA polymerases I, II, and III subunit RPABC3 OS=Schizosaccharomyces pombe (strain 972 / ATCC 24843) OX=284812 GN=rpb8 PE=1 SV=2
Cdip_00702 [mRNA] [translate_table: standard]	334	KOG4313	2.91e-58	192	Nucleotide transport and metabolism	-	-	GO:0016787(hydrolase activity)	-	PSS02234.1	1.1e-186	658.3	PSS02234.1 NUDIX hydrolase domain-like protein [Coniella lustricola]	P47173|YJ9J_YEAST	1.23e-57	192	Uncharacterized protein YJR142W OS=Saccharomyces cerevisiae (strain ATCC 204508 / S288c) OX=559292 GN=YJR142W PE=1 SV=1
Cdip_00703 [mRNA] [translate_table: standard]	211	-	-	-	-	-	-	-	-	PSS02236.1	2.2e-89	334.3	PSS02236.1 DUF775 domain-containing protein [Coniella lustricola]	O60175|OPI10_SCHPO	2.91e-15	74.3	Protein OPI10 homolog OS=Schizosaccharomyces pombe (strain 972 / ATCC 24843) OX=284812 GN=SPBC21H7.06c PE=3 SV=1
Cdip_00704 [mRNA] [translate_table: standard]	675	KOG1386	8.97e-115	359	Nucleotide transport and metabolism	-	-	GO:0016787(hydrolase activity)	-	PSS02238.1	0	1183.7	PSS02238.1 nucleoside phosphatase family-domain-containing protein [Coniella lustricola]	P40009|YND1_YEAST	3.8e-114	359	Golgi apyrase OS=Saccharomyces cerevisiae (strain ATCC 204508 / S288c) OX=559292 GN=YND1 PE=1 SV=1
Cdip_00705 [mRNA] [translate_table: standard]	433	-	-	-	-	-	-	-	-	PSS02239.1	1.5e-55	223	PSS02239.1 hypothetical protein BD289DRAFT_449814 [Coniella lustricola]	-	-	-	-
Cdip_00706 [mRNA] [translate_table: standard]	139	-	-	-	-	-	-	-	K10639 CCNB1IP1, HEI10; E3 ubiquitin-protein ligase CCNP1IP1 [EC:2.3.2.27]	PSS02240.1	4.7e-32	143.3	PSS02240.1 hypothetical protein BD289DRAFT_422222 [Coniella lustricola]	-	-	-	-
Cdip_00707 [mRNA] [translate_table: standard]	530	KOG2016	2.69e-93	296	Posttranslational modification, protein turnover, chaperones	-	-	GO:0008641(ubiquitin-like modifier activating enzyme activity)	K04532 NAE1, APPBP1; amyloid beta precursor protein binding protein 1	PSS02241.1	1.9e-270	937.2	PSS02241.1 hypothetical protein BD289DRAFT_449816 [Coniella lustricola]	Q9Z1A5|ULA1_RAT	4.72e-96	304	NEDD8-activating enzyme E1 regulatory subunit OS=Rattus norvegicus OX=10116 GN=Nae1 PE=1 SV=1
Cdip_00708 [mRNA] [translate_table: standard]	770	-	-	-	-	GO:0006351(transcription, DNA-templated),GO:0006355(regulation of transcription, DNA-templated)	GO:0005634(nucleus)	GO:0003677(DNA binding),GO:0008270(zinc ion binding),GO:0000981(DNA-binding transcription factor activity, RNA polymerase II-specific)	-	PSS02243.1	0	1432.9	PSS02243.1 fungal-specific transcription factor domain-domain-containing protein [Coniella lustricola]	O14130|YF54_SCHPO	9.6e-24	110	Uncharacterized transcriptional regulatory protein C3C7.04 OS=Schizosaccharomyces pombe (strain 972 / ATCC 24843) OX=284812 GN=SPAC3C7.04 PE=3 SV=1
Cdip_00709 [mRNA] [translate_table: standard]	588	-	-	-	-	GO:0055085(transmembrane transport)	GO:0016021(integral component of membrane)	-	-	PSS02246.1	6.7e-261	905.6	PSS02246.1 major facilitator superfamily transporter [Coniella lustricola]	M2YI75|DOTC_DOTSN	3.91e-46	174	Efflux pump dotC OS=Dothistroma septosporum (strain NZE10 / CBS 128990) OX=675120 GN=dotC PE=2 SV=1
Cdip_00710 [mRNA] [translate_table: standard]	271	-	-	-	-	-	-	-	K16066 ydfG; 3-hydroxy acid dehydrogenase / malonic semialdehyde reductase [EC:1.1.1.381 1.1.1.-]	PSS02247.1	3.8e-134	483.4	PSS02247.1 hypothetical protein BD289DRAFT_359793 [Coniella lustricola]	Q9P7B4|YI13_SCHPO	5.56e-98	290	NADP-dependent 3-hydroxy acid dehydrogenase OS=Schizosaccharomyces pombe (strain 972 / ATCC 24843) OX=284812 GN=SPAC521.03 PE=1 SV=1
Cdip_00711 [mRNA] [translate_table: standard]	576	-	-	-	-	-	-	-	-	PSS02248.1	1.8e-202	711.4	PSS02248.1 XPG domain containing-domain-containing protein [Coniella lustricola]	-	-	-	-
Cdip_00712 [mRNA] [translate_table: standard]	493	-	-	-	-	GO:0009165(nucleotide biosynthetic process)	-	GO:0000287(magnesium ion binding),GO:0004749(ribose phosphate diphosphokinase activity)	K00948 PRPS, prsA; ribose-phosphate pyrophosphokinase [EC:2.7.6.1]	PSS02249.1	5.1e-246	855.9	PSS02249.1 phosphoribosyltransferase-like protein [Coniella lustricola]	P41831|KPR1_SCHPO	1.36e-89	282	Ribose-phosphate pyrophosphokinase 1 OS=Schizosaccharomyces pombe (strain 972 / ATCC 24843) OX=284812 GN=SPAC4A8.14 PE=3 SV=1
Cdip_00713 [mRNA] [translate_table: standard]	520	-	-	-	-	-	-	-	-	PSS02250.1	4.5e-136	490.7	PSS02250.1 hypothetical protein BD289DRAFT_422258 [Coniella lustricola]	-	-	-	-
Cdip_00714 [mRNA] [translate_table: standard]	120	-	-	-	-	-	-	-	-	PSS02251.1	2.5e-45	187.2	PSS02251.1 hypothetical protein BD289DRAFT_422259 [Coniella lustricola]	-	-	-	-
Cdip_00715 [mRNA] [translate_table: standard]	1091	-	-	-	-	-	-	GO:0016779(nucleotidyltransferase activity)	K13291 TUT; terminal uridylyltransferase [EC:2.7.7.52]	PSS02252.1	0	1582.4	PSS02252.1 hypothetical protein BD289DRAFT_359878, partial [Coniella lustricola]	O13833|CID1_SCHPO	2.12e-39	155	Terminal uridylyltransferase cid1 OS=Schizosaccharomyces pombe (strain 972 / ATCC 24843) OX=284812 GN=cid1 PE=1 SV=2
Cdip_00716 [mRNA] [translate_table: standard]	701	-	-	-	-	-	-	-	K03138 TFIIF1, GTF2F1, TFG1; transcription initiation factor TFIIF subunit alpha	KUI55121.1	2.5e-145	521.9	KUI55121.1 Transcription initiation factor IIF subunit alpha [Valsa mali var. pyri]	O94416|T2FA_SCHPO	1.38e-23	108	Transcription initiation factor IIF subunit alpha OS=Schizosaccharomyces pombe (strain 972 / ATCC 24843) OX=284812 GN=tfg1 PE=1 SV=2
Cdip_00717 [mRNA] [translate_table: standard]	368	KOG2654	3.34e-27	114	Function unknown	-	-	-	K13106 BUD13, CWC26; pre-mRNA-splicing factor CWC26	PSS02253.1	1.8e-99	368.6	PSS02253.1 Pre-mRNA-splicing factor of RES complex-domain-containing protein [Coniella lustricola]	Q7RWR8|CWC26_NEUCR	7.11e-97	295	Pre-mRNA-splicing factor cwc-26 OS=Neurospora crassa (strain ATCC 24698 / 74-OR23-1A / CBS 708.71 / DSM 1257 / FGSC 987) OX=367110 GN=cwc-26 PE=3 SV=1
Cdip_00718 [mRNA] [translate_table: standard]	324	KOG1082	1.27e-12	70.5	Transcription; Chromatin structure and dynamics	-	-	GO:0005515(protein binding)	-	PSS02253.1	1.3e-56	226.1	PSS02253.1 Pre-mRNA-splicing factor of RES complex-domain-containing protein [Coniella lustricola]	Q9H9B1|EHMT1_HUMAN	5.36e-12	70.5	Histone-lysine N-methyltransferase EHMT1 OS=Homo sapiens OX=9606 GN=EHMT1 PE=1 SV=4
Cdip_00719 [mRNA] [translate_table: standard]	186	-	-	-	-	-	-	GO:0005515(protein binding)	-	PSS02254.1	6.1e-43	179.9	PSS02254.1 hypothetical protein BD289DRAFT_422266 [Coniella lustricola]	-	-	-	-
Cdip_00720 [mRNA] [translate_table: standard]	215	-	-	-	-	-	-	-	-	PSS02255.1	1.9e-104	384.4	PSS02255.1 hypothetical protein BD289DRAFT_255575 [Coniella lustricola]	-	-	-	-
Cdip_00721 [mRNA] [translate_table: standard]	1322	KOG2245	1.27e-26	119	RNA processing and modification	GO:0043631(RNA polyadenylation)	-	GO:0004652(polynucleotide adenylyltransferase activity),GO:0016779(nucleotidyltransferase activity)	-	PSS02256.1	0	1749.6	PSS02256.1 hypothetical protein BD289DRAFT_478917 [Coniella lustricola]	Q9LMT2|PAPS1_ARATH	2.86e-27	123	Nuclear poly(A) polymerase 1 OS=Arabidopsis thaliana OX=3702 GN=PAPS1 PE=1 SV=1
Cdip_00722 [mRNA] [translate_table: standard]	480	-	-	-	-	-	-	-	-	PSS02257.1	4.2e-221	773.1	PSS02257.1 heterokaryon incompatibility protein-domain-containing protein [Coniella lustricola]	-	-	-	-
Cdip_00723 [mRNA] [translate_table: standard]	583	KOG2641	8.44e-30	125	Signal transduction mechanisms	-	-	-	-	PSS02258.1	2e-212	744.6	PSS02258.1 organic solute transporter Ostalpha-domain-containing protein [Coniella lustricola]	Q54WM0|T1843_DICDI	5.35e-37	144	Transmembrane protein 184 homolog DDB_G0279555 OS=Dictyostelium discoideum OX=44689 GN=tmem184C PE=3 SV=1
Cdip_00724 [mRNA] [translate_table: standard]	354	-	-	-	-	GO:0006355(regulation of transcription, DNA-templated)	GO:0005634(nucleus)	GO:0000981(DNA-binding transcription factor activity, RNA polymerase II-specific),GO:0008270(zinc ion binding)	-	PSS02259.1	9.3e-141	505.8	PSS02259.1 hypothetical protein BD289DRAFT_449830 [Coniella lustricola]	P10563|QUTA_EMENI	2.07e-11	68.9	Quinic acid utilization activator OS=Emericella nidulans (strain FGSC A4 / ATCC 38163 / CBS 112.46 / NRRL 194 / M139) OX=227321 GN=qutA PE=4 SV=2
Cdip_00725 [mRNA] [translate_table: standard]	844	-	-	-	-	GO:0055114(oxidation-reduction process)	-	GO:0004764(shikimate 3-dehydrogenase (NADP+) activity),GO:0003855(3-dehydroquinate dehydratase activity)	-	PSS02260.1	0	1491.9	PSS02260.1 hypothetical protein BD289DRAFT_359868 [Coniella lustricola]	Q00784|QUTR_EMENI	3.22e-165	506	Quinate repressor protein OS=Emericella nidulans (strain FGSC A4 / ATCC 38163 / CBS 112.46 / NRRL 194 / M139) OX=227321 GN=qutR PE=1 SV=2
Cdip_00726 [mRNA] [translate_table: standard]	242	-	-	-	-	-	-	-	-	PSS02261.1	3.2e-108	397.1	PSS02261.1 hypothetical protein BD289DRAFT_334938, partial [Coniella lustricola]	-	-	-	-
Cdip_00727 [mRNA] [translate_table: standard]	2487	KOG1874	3.48e-88	322	Transcription	-	-	-	K12879 THOC2; THO complex subunit 2	PSS02262.1	0	3113.2	PSS02262.1 transcription factor/nuclear export subunit protein 2-domain-containing protein [Coniella lustricola]	Q09779|THO2_SCHPO	3.18e-120	424	THO complex subunit 2 OS=Schizosaccharomyces pombe (strain 972 / ATCC 24843) OX=284812 GN=tho2 PE=1 SV=3
Cdip_00728 [mRNA] [translate_table: standard]	495	-	-	-	-	-	-	-	K00641 metX; homoserine O-acetyltransferase/O-succinyltransferase [EC:2.3.1.31 2.3.1.46]	PSS02263.1	5.1e-254	882.5	PSS02263.1 homoserine O-acetyltransferase [Coniella lustricola]	Q9Y875|MET2_EMENI	0	702	Homoserine O-acetyltransferase OS=Emericella nidulans (strain FGSC A4 / ATCC 38163 / CBS 112.46 / NRRL 194 / M139) OX=227321 GN=metE PE=3 SV=1
Cdip_00729 [mRNA] [translate_table: standard]	652	KOG0252	2.66e-179	523	Inorganic ion transport and metabolism	GO:0055085(transmembrane transport)	GO:0016021(integral component of membrane)	GO:0022857(transmembrane transporter activity)	K08176 PHO84; MFS transporter, PHS family, inorganic phosphate transporter	PSS02264.1	2.8e-236	823.9	PSS02264.1 major facilitator superfamily domain-containing protein [Coniella lustricola]	Q7RVX9|PHO5_NEUCR	0	577	Repressible high-affinity phosphate permease OS=Neurospora crassa (strain ATCC 24698 / 74-OR23-1A / CBS 708.71 / DSM 1257 / FGSC 987) OX=367110 GN=pho-5 PE=1 SV=2
Cdip_00730 [mRNA] [translate_table: standard]	1210	-	-	-	-	-	-	-	-	PSS02265.1	0	1390.9	PSS02265.1 hypothetical protein BD289DRAFT_359848, partial [Coniella lustricola]	O42976|YGZ7_SCHPO	2.31e-85	298	Uncharacterized membrane protein C20F10.07 OS=Schizosaccharomyces pombe (strain 972 / ATCC 24843) OX=284812 GN=SPBC20F10.07 PE=1 SV=1
Cdip_00731 [mRNA] [translate_table: standard]	586	-	-	-	-	-	-	-	-	PSS02266.1	3.4e-156	557.8	PSS02266.1 hypothetical protein BD289DRAFT_422291 [Coniella lustricola]	-	-	-	-
Cdip_00732 [mRNA] [translate_table: standard]	280	-	-	-	-	-	-	-	-	PSS02267.1	6.1e-95	353.2	PSS02267.1 hypothetical protein BD289DRAFT_255898 [Coniella lustricola]	-	-	-	-
Cdip_00733 [mRNA] [translate_table: standard]	336	-	-	-	-	GO:0000290(deadenylation-dependent decapping of nuclear-transcribed mRNA)	-	GO:0016787(hydrolase activity)	K12584 DCPS, DCS; m7GpppX diphosphatase [EC:3.6.1.59]	PSS02268.1	1.2e-166	591.7	PSS02268.1 HIT-like domain-containing protein [Coniella lustricola]	Q9P7C9|DCPS_SCHPO	1.08e-65	212	m7GpppX diphosphatase OS=Schizosaccharomyces pombe (strain 972 / ATCC 24843) OX=284812 GN=nhm1 PE=1 SV=1
Cdip_00734 [mRNA] [translate_table: standard]	215	-	-	-	-	-	-	-	-	PSS02269.1	1.9e-96	357.8	PSS02269.1 hypothetical protein BD289DRAFT_255970 [Coniella lustricola]	-	-	-	-
Cdip_00735 [mRNA] [translate_table: standard]	527	KOG1369	1.87e-28	120	Carbohydrate transport and metabolism	GO:0005975(carbohydrate metabolic process)	-	GO:0005524(ATP binding),GO:0016773(phosphotransferase activity, alcohol group as acceptor)	-	PSS02270.1	3.4e-248	863.2	PSS02270.1 hexokinase-7 [Coniella lustricola]	Q4U3Y2|HXK1_ASPFU	6.26e-37	147	Hexokinase-1 OS=Neosartorya fumigata (strain ATCC MYA-4609 / Af293 / CBS 101355 / FGSC A1100) OX=330879 GN=hxkA PE=2 SV=1
Cdip_00736 [mRNA] [translate_table: standard]	1283	KOG1343	1.02e-94	321	Chromatin structure and dynamics	-	-	-	K11484 HOS3; histone deacetylase HOS3 [EC:3.5.1.98]	PSS02271.1	0	1217.6	PSS02271.1 hypothetical protein BD289DRAFT_359991, partial [Coniella lustricola]	Q02959|HOS3_YEAST	4.32e-94	321	Histone deacetylase HOS3 OS=Saccharomyces cerevisiae (strain ATCC 204508 / S288c) OX=559292 GN=HOS3 PE=1 SV=1
Cdip_00737 [mRNA] [translate_table: standard]	588	-	-	-	-	-	-	-	-	PSS02272.1	1.8e-202	711.4	PSS02272.1 hypothetical protein BD289DRAFT_499809 [Coniella lustricola]	-	-	-	-
Cdip_00738 [mRNA] [translate_table: standard]	1281	KOG1943	3.37e-40	164	Posttranslational modification, protein turnover, chaperones	-	-	-	K21767 TBCD; tubulin-specific chaperone D	PSS02274.1	0	1911.3	PSS02274.1 tubulin folding cofactor D C terminal-domain-containing protein [Coniella lustricola]	Q28205|TBCD_BOVIN	7.02e-46	184	Tubulin-specific chaperone D OS=Bos taurus OX=9913 GN=TBCD PE=1 SV=1
Cdip_00739 [mRNA] [translate_table: standard]	509	-	-	-	-	-	-	-	-	PSS02275.1	4.5e-181	640.2	PSS02275.1 glycosyl hydrolase family 76-domain-containing protein [Coniella lustricola]	Q05031|DFG5_YEAST	4.88e-18	90.1	Mannan endo-1,6-alpha-mannosidase DFG5 OS=Saccharomyces cerevisiae (strain ATCC 204508 / S288c) OX=559292 GN=DFG5 PE=1 SV=1
Cdip_00740 [mRNA] [translate_table: standard]	1587	-	-	-	-	-	-	-	-	PSS02277.1	0	2241.5	PSS02277.1 histidine phosphatase superfamily-domain-containing protein [Coniella lustricola]	O74429|VIP1_SCHPO	7.48e-138	452	Inositol hexakisphosphate and diphosphoinositol-pentakisphosphate kinase OS=Schizosaccharomyces pombe (strain 972 / ATCC 24843) OX=284812 GN=asp1 PE=1 SV=1
Cdip_00741 [mRNA] [translate_table: standard]	1042	-	-	-	-	GO:0006364(rRNA processing)	GO:0032040(small-subunit processome)	GO:0005515(protein binding)	K14554 UTP21, WDR36; U3 small nucleolar RNA-associated protein 21	PSS02278.1	0	1928.7	PSS02278.1 Utp21 specific WD40 associated putative domain-domain-containing protein [Coniella lustricola]	O14053|UTP21_SCHPO	0	580	U3 small nucleolar RNA-associated protein 21 homolog OS=Schizosaccharomyces pombe (strain 972 / ATCC 24843) OX=284812 GN=SPCC1672.07 PE=3 SV=1
Cdip_00742 [mRNA] [translate_table: standard]	530	-	-	-	-	GO:0055085(transmembrane transport)	GO:0016021(integral component of membrane)	-	-	PSS02279.1	9.1e-225	785.4	PSS02279.1 major facilitator superfamily-domain-containing protein [Coniella lustricola]	Q9P6J7|YHD3_SCHPO	6.01e-50	182	Uncharacterized MFS-type transporter C1683.03c OS=Schizosaccharomyces pombe (strain 972 / ATCC 24843) OX=284812 GN=SPBC1683.03c PE=3 SV=1
Cdip_00743 [mRNA] [translate_table: standard]	841	-	-	-	-	GO:0006351(transcription, DNA-templated)	GO:0005634(nucleus)	GO:0003677(DNA binding),GO:0008270(zinc ion binding)	K21451 XLNR; xylanolytic transcriptional activator XlnR	PSS02281.1	0	1233	PSS02281.1 fungal-specific transcription factor domain-domain-containing protein [Coniella lustricola]	G4MZJ4|XLNR_MAGO7	0	978	Xylanolytic transcriptional activator xlnR homolog OS=Magnaporthe oryzae (strain 70-15 / ATCC MYA-4617 / FGSC 8958) OX=242507 GN=xlr1 PE=3 SV=1
Cdip_00744 [mRNA] [translate_table: standard]	111	-	-	-	-	-	-	-	-	XP_008080669.1	5.7e-20	102.8	XP_008080669.1 hypothetical protein GLAREA_07791 [Glarea lozoyensis ATCC 20868]	-	-	-	-
Cdip_00745 [mRNA] [translate_table: standard]	359	-	-	-	-	-	-	GO:0016811(hydrolase activity, acting on carbon-nitrogen (but not peptide) bonds, in linear amides)	-	PSS02282.1	3.4e-159	567	PSS02282.1 acetamidase/formamidase [Coniella lustricola]	Q9URY7|FMDA_SCHPO	1.03e-20	95.9	Putative formamidase C869.04 OS=Schizosaccharomyces pombe (strain 972 / ATCC 24843) OX=284812 GN=SPAC869.04 PE=3 SV=1
Cdip_00746 [mRNA] [translate_table: standard]	311	-	-	-	-	-	-	GO:0003824(catalytic activity)	K04486 E3.1.3.15B; histidinol-phosphatase (PHP family) [EC:3.1.3.15]	PSS02283.1	5.2e-164	582.8	PSS02283.1 Polymerase/histidinol phosphatase-like protein [Coniella lustricola]	O14059|HIS9_SCHPO	8.29e-71	224	Probable histidinol-phosphatase OS=Schizosaccharomyces pombe (strain 972 / ATCC 24843) OX=284812 GN=SPCC1672.01 PE=3 SV=1
Cdip_00747 [mRNA] [translate_table: standard]	1230	KOG0773	2.63e-10	60.8	Transcription	GO:0006355(regulation of transcription, DNA-templated)	-	GO:0003677(DNA binding)	-	PSS02284.1	0	1687.5	PSS02284.1 hypothetical protein BD289DRAFT_359932 [Coniella lustricola]	Q86IH1|HBX4_DICDI	1.32e-12	76.3	Homeobox protein 4 OS=Dictyostelium discoideum OX=44689 GN=hbx4 PE=3 SV=1
Cdip_00748 [mRNA] [translate_table: standard]	455	-	-	-	-	-	-	-	-	PSS02285.1	1e-139	502.7	PSS02285.1 Lactonase, 7-bladed beta-propeller-domain-containing protein [Coniella lustricola]	D4B0N9|6PGL_ARTBC	7.68e-24	106	Probable 6-phosphogluconolactonase ARB_02015 OS=Arthroderma benhamiae (strain ATCC MYA-4681 / CBS 112371) OX=663331 GN=ARB_02015 PE=1 SV=1
Cdip_00749 [mRNA] [translate_table: standard]	121	-	-	-	-	-	-	-	-	PSS02285.1	3.5e-39	166.8	PSS02285.1 Lactonase, 7-bladed beta-propeller-domain-containing protein [Coniella lustricola]	-	-	-	-
Cdip_00750 [mRNA] [translate_table: standard]	702	-	-	-	-	GO:0006355(regulation of transcription, DNA-templated)	GO:0005634(nucleus)	GO:0000981(DNA-binding transcription factor activity, RNA polymerase II-specific),GO:0008270(zinc ion binding)	-	PSS02287.1	0	1327.4	PSS02287.1 hypothetical protein BD289DRAFT_458135 [Coniella lustricola]	K0E2F6|ECDB_ASPRU	2.5e-22	105	Echinocandin B biosynthetic cluster transcription factor ecdB OS=Aspergillus rugulosus OX=41736 GN=ecdB PE=1 SV=1
Cdip_00751 [mRNA] [translate_table: standard]	429	-	-	-	-	-	-	-	-	KUI68571.1	1.2e-70	273.1	KUI68571.1 hypothetical protein VM1G_04189 [Valsa mali]	-	-	-	-
Cdip_00752 [mRNA] [translate_table: standard]	991	KOG1812	1.44e-23	101	Posttranslational modification, protein turnover, chaperones	-	-	-	-	PSS02289.1	0	1102.4	PSS02289.1 hypothetical protein BD289DRAFT_256767 [Coniella lustricola]	Q925F3|R144A_MOUSE	1.56e-10	67	E3 ubiquitin-protein ligase RNF144A OS=Mus musculus OX=10090 GN=Rnf144a PE=1 SV=1
Cdip_00753 [mRNA] [translate_table: standard]	412	-	-	-	-	GO:0006400(tRNA modification)	-	GO:0016763(transferase activity, transferring pentosyl groups)	K00773 tgt, QTRT1; queuine tRNA-ribosyltransferase [EC:2.4.2.29]	PSS02290.1	7.6e-195	685.6	PSS02290.1 tRNA-guanine(15) transglycosylase-like protein [Coniella lustricola]	O94460|TGT_SCHPO	1.88e-170	486	Queuine tRNA-ribosyltransferase catalytic subunit OS=Schizosaccharomyces pombe (strain 972 / ATCC 24843) OX=284812 GN=SPAC1687.19c PE=3 SV=1
Cdip_00754 [mRNA] [translate_table: standard]	655	-	-	-	-	-	-	-	K14967 BRE2, CPS60; COMPASS component BRE2	PSS02291.1	2.2e-244	850.9	PSS02291.1 hypothetical protein BD289DRAFT_478948 [Coniella lustricola]	O60070|ASH2_SCHPO	4.22e-62	221	Set1 complex component ash2 OS=Schizosaccharomyces pombe (strain 972 / ATCC 24843) OX=284812 GN=ash2 PE=4 SV=1
Cdip_00755 [mRNA] [translate_table: standard]	770	-	-	-	-	-	-	-	K12860 CDC5L, CDC5, CEF1; pre-mRNA-splicing factor CDC5/CEF1	PSS02292.1	0	1213	PSS02292.1 pre-mRNA splicing factor component-domain-containing protein [Coniella lustricola]	Q7SAF6|CEF1_NEUCR	0	1072	Pre-mRNA-splicing factor cef-1 OS=Neurospora crassa (strain ATCC 24698 / 74-OR23-1A / CBS 708.71 / DSM 1257 / FGSC 987) OX=367110 GN=cef-1 PE=3 SV=1
Cdip_00756 [mRNA] [translate_table: standard]	417	-	-	-	-	-	-	-	-	PSS02293.1	2.7e-139	501.1	PSS02293.1 hypothetical protein BD289DRAFT_359852 [Coniella lustricola]	-	-	-	-
Cdip_00757 [mRNA] [translate_table: standard]	345	KOG4718	2.17e-15	76.6	Chromatin structure and dynamics	GO:0006281(DNA repair)	GO:0030915(Smc5-Smc6 complex)	-	-	ROV94383.1	1.5e-114	418.7	ROV94383.1 hypothetical protein VPNG_09376 [Cytospora leucostoma]	Q6P881|NSE1_XENTR	1.99e-16	81.3	Non-structural maintenance of chromosomes element 1 homolog OS=Xenopus tropicalis OX=8364 GN=nsmce1 PE=2 SV=1
Cdip_00758 [mRNA] [translate_table: standard]	450	-	-	-	-	-	-	-	-	PSS02295.1	9.2e-194	682.2	PSS02295.1 hypothetical protein BD289DRAFT_478952 [Coniella lustricola]	-	-	-	-
Cdip_00759 [mRNA] [translate_table: standard]	142	-	-	-	-	-	-	-	-	ROV94381.1	1.9e-36	157.9	ROV94381.1 hypothetical protein VPNG_09374 [Cytospora leucostoma]	-	-	-	-
Cdip_00760 [mRNA] [translate_table: standard]	727	-	-	-	-	-	-	-	-	PSS02296.1	6e-187	660.2	PSS02296.1 hypothetical protein BD289DRAFT_256866 [Coniella lustricola]	-	-	-	-
Cdip_00761 [mRNA] [translate_table: standard]	395	KOG3050	1.33e-22	99	Signal transduction mechanisms; Posttranslational modification, protein turnover, chaperones	-	-	GO:0005515(protein binding)	K12179 COPS6, CSN6; COP9 signalosome complex subunit 6	PSS02298.1	1.7e-143	515	PSS02298.1 hypothetical protein BD289DRAFT_256934 [Coniella lustricola]	Q7S8C8|CSN6_NEUCR	1.01e-89	282	COP9 signalosome complex subunit 6 OS=Neurospora crassa (strain ATCC 24698 / 74-OR23-1A / CBS 708.71 / DSM 1257 / FGSC 987) OX=367110 GN=csn-6 PE=1 SV=1
Cdip_00762 [mRNA] [translate_table: standard]	468	KOG0024	1.56e-55	190	Secondary metabolites biosynthesis, transport and catabolism	GO:0055114(oxidation-reduction process)	-	-	K00008 SORD, gutB; L-iditol 2-dehydrogenase [EC:1.1.1.14]	PSS02299.1	3.6e-201	706.8	PSS02299.1 chaperonin 10-like protein [Coniella lustricola]	P27867|DHSO_RAT	7.58e-60	202	Sorbitol dehydrogenase OS=Rattus norvegicus OX=10116 GN=Sord PE=1 SV=4
Cdip_00763 [mRNA] [translate_table: standard]	592	-	-	-	-	-	-	GO:0035091(phosphatidylinositol binding)	-	PSS02301.1	0	1100.1	PSS02301.1 hypothetical protein BD289DRAFT_359759 [Coniella lustricola]	Q9URW7|VPS17_SCHPO	1.15e-109	342	Vacuolar protein sorting-associated protein 17 OS=Schizosaccharomyces pombe (strain 972 / ATCC 24843) OX=284812 GN=vps17 PE=3 SV=1
Cdip_00764 [mRNA] [translate_table: standard]	895	KOG0465	4.58e-129	409	Translation, ribosomal structure and biogenesis	-	-	GO:0003924(GTPase activity),GO:0005525(GTP binding)	K02355 fusA, GFM, EFG; elongation factor G	PSS02302.1	0	1477.6	PSS02302.1 P-loop containing nucleoside triphosphate hydrolase protein [Coniella lustricola]	B8MR69|RRF2M_TALSN	0	583	Ribosome-releasing factor 2, mitochondrial OS=Talaromyces stipitatus (strain ATCC 10500 / CBS 375.48 / QM 6759 / NRRL 1006) OX=441959 GN=mef2 PE=3 SV=2
Cdip_00765 [mRNA] [translate_table: standard]	318	KOG0835	1.94e-22	99	General function prediction only	-	-	-	-	PSS02303.1	1.3e-146	525	PSS02303.1 cyclin-like protein [Coniella lustricola]	Q96S94|CCNL2_HUMAN	1.1e-23	104	Cyclin-L2 OS=Homo sapiens OX=9606 GN=CCNL2 PE=1 SV=1
Cdip_00766 [mRNA] [translate_table: standard]	358	-	-	-	-	-	-	-	-	PSS02304.1	5.4e-88	330.5	PSS02304.1 hypothetical protein BD289DRAFT_458148 [Coniella lustricola]	-	-	-	-
Cdip_00767 [mRNA] [translate_table: standard]	1149	KOG4372	2.39e-77	271	General function prediction only	-	-	-	-	PSS02305.1	0	1815.4	PSS02305.1 putative serine esterase-domain-containing protein [Coniella lustricola]	Q04093|YD444_YEAST	1.01e-76	271	Putative lipase YDR444W OS=Saccharomyces cerevisiae (strain ATCC 204508 / S288c) OX=559292 GN=YDR444W PE=1 SV=1
Cdip_00768 [mRNA] [translate_table: standard]	95	-	-	-	-	-	-	-	-	ROW09651.1	6.3e-20	102.4	ROW09651.1 hypothetical protein VMCG_02256 [Valsa malicola]	-	-	-	-
Cdip_00769 [mRNA] [translate_table: standard]	710	-	-	-	-	GO:0006904(vesicle docking involved in exocytosis),GO:0016192(vesicle-mediated transport)	-	-	K15292 STXBP1, MUNC18-1; syntaxin-binding protein 1	PSS02306.1	0	1230.7	PSS02306.1 Sec1-like protein [Coniella lustricola]	O94590|SEC1_SCHPO	5.45e-108	346	Protein transport protein sec1 OS=Schizosaccharomyces pombe (strain 972 / ATCC 24843) OX=284812 GN=sec1 PE=3 SV=1
Cdip_00770 [mRNA] [translate_table: standard]	768	-	-	-	-	-	-	-	-	PSS02307.1	9.3e-287	991.9	PSS02307.1 hypothetical protein BD289DRAFT_478960 [Coniella lustricola]	-	-	-	-
Cdip_00771 [mRNA] [translate_table: standard]	1141	KOG1791	1.08e-33	143	Function unknown	-	-	-	K14861 URB1; nucleolar pre-ribosomal-associated protein 1	PSS02308.1	0	1926	PSS02308.1 ribosome 60S biogenesis N-terminal-domain-containing protein [Coniella lustricola]	O74415|YJL2_SCHPO	3.5e-40	166	Uncharacterized protein C14G10.02 OS=Schizosaccharomyces pombe (strain 972 / ATCC 24843) OX=284812 GN=SPCC14G10.02 PE=4 SV=1
Cdip_00772 [mRNA] [translate_table: standard]	143	KOG3414	1.69e-83	242	RNA processing and modification; Cell cycle control, cell division, chromosome partitioning	GO:0000398(mRNA splicing, via spliceosome)	GO:0046540(U4/U6 x U5 tri-snRNP complex)	-	K12859 TXNL4A, DIB1; U5 snRNP protein, DIM1 family	PSS02309.1	2.8e-80	303.5	PSS02309.1 mitosis protein DIM1-domain-containing protein [Coniella lustricola]	P83877|TXN4A_MOUSE	7.16e-83	242	Thioredoxin-like protein 4A OS=Mus musculus OX=10090 GN=Txnl4a PE=1 SV=1
Cdip_00773 [mRNA] [translate_table: standard]	2632	KOG1825	0	1021	General function prediction only	-	-	-	-	PSS02310.1	0	4563.4	PSS02310.1 cell morphogenesis N-terminal-domain-containing protein [Coniella lustricola]	P40468|TAO3_YEAST	0	1021	Cell morphogenesis protein PAG1 OS=Saccharomyces cerevisiae (strain ATCC 204508 / S288c) OX=559292 GN=TAO3 PE=1 SV=1
Cdip_00774 [mRNA] [translate_table: standard]	692	-	-	-	-	GO:0055114(oxidation-reduction process)	-	GO:0016491(oxidoreductase activity),GO:0010181(FMN binding)	K00327 POR; NADPH-ferrihemoprotein reductase [EC:1.6.2.4]	PSS02313.1	0	1347.8	PSS02313.1 NADPH-cytochrome P450 reductase [Coniella lustricola]	A2QS05|NCPR_ASPNC	0	1020	NADPH--cytochrome P450 reductase OS=Aspergillus niger (strain CBS 513.88 / FGSC A1513) OX=425011 GN=cprA PE=3 SV=1
Cdip_00775 [mRNA] [translate_table: standard]	571	-	-	-	-	-	-	GO:0003676(nucleic acid binding)	-	PSS02315.1	7.4e-257	892.1	PSS02315.1 hypothetical protein BD289DRAFT_458175 [Coniella lustricola]	Q2L4W6|SPO5_SCHPO	4.33e-57	204	Sporulation-specific protein 5 OS=Schizosaccharomyces pombe (strain 972 / ATCC 24843) OX=284812 GN=spo5 PE=1 SV=1
Cdip_00776 [mRNA] [translate_table: standard]	401	-	-	-	-	GO:0006468(protein phosphorylation)	-	GO:0004674(protein serine/threonine kinase activity),GO:0005524(ATP binding)	K07179 RIOK2; RIO kinase 2 [EC:2.7.11.1]	PSS02316.1	6.3e-186	656	PSS02316.1 atypical/RIO/RIO2 protein kinase [Coniella lustricola]	Q9P7W5|RIO2_SCHPO	1.12e-125	369	Serine/threonine-protein kinase rio2 OS=Schizosaccharomyces pombe (strain 972 / ATCC 24843) OX=284812 GN=rio2 PE=3 SV=2
Cdip_00777 [mRNA] [translate_table: standard]	927	-	-	-	-	-	-	-	K03028 PSMD2, RPN1; 26S proteasome regulatory subunit N1	PSS02317.1	0	1682.5	PSS02317.1 armadillo-type protein [Coniella lustricola]	Q7S8R8|RPN1_NEUCR	0	1455	26S proteasome regulatory subunit rpn-1 OS=Neurospora crassa (strain ATCC 24698 / 74-OR23-1A / CBS 708.71 / DSM 1257 / FGSC 987) OX=367110 GN=rpn-1 PE=3 SV=2
Cdip_00778 [mRNA] [translate_table: standard]	736	KOG1979	0	598	Replication, recombination and repair	GO:0006298(mismatch repair)	-	GO:0005524(ATP binding),GO:0030983(mismatched DNA binding)	K08734 MLH1; DNA mismatch repair protein MLH1	PSS02318.1	0	1231.9	PSS02318.1 MutL-like protein [Coniella lustricola]	P38920|MLH1_YEAST	0	598	DNA mismatch repair protein MLH1 OS=Saccharomyces cerevisiae (strain ATCC 204508 / S288c) OX=559292 GN=MLH1 PE=1 SV=2
Cdip_00779 [mRNA] [translate_table: standard]	637	-	-	-	-	GO:0006355(regulation of transcription, DNA-templated)	GO:0005634(nucleus)	GO:0000981(DNA-binding transcription factor activity, RNA polymerase II-specific),GO:0008270(zinc ion binding)	-	PSS02320.1	1.7e-241	841.3	PSS02320.1 hypothetical protein BD289DRAFT_359760 [Coniella lustricola]	Q6CKI5|ERT1_KLULA	4.61e-08	59.7	Transcription activator of gluconeogenesis ERT1 OS=Kluyveromyces lactis (strain ATCC 8585 / CBS 2359 / DSM 70799 / NBRC 1267 / NRRL Y-1140 / WM37) OX=284590 GN=ERT1 PE=3 SV=1
Cdip_00780 [mRNA] [translate_table: standard]	955	KOG2004	5.05e-158	488	Posttranslational modification, protein turnover, chaperones	GO:0006508(proteolysis)	-	GO:0004176(ATP-dependent peptidase activity),GO:0004252(serine-type endopeptidase activity),GO:0005524(ATP binding)	K01338 lon; ATP-dependent Lon protease [EC:3.4.21.53]	PSS02323.1	0	1608.6	PSS02323.1 Lon protease-like protein 2, peroxisomal [Coniella lustricola]	Q7SA85|LONP2_NEUCR	0	1281	Lon protease homolog 2, peroxisomal OS=Neurospora crassa (strain ATCC 24698 / 74-OR23-1A / CBS 708.71 / DSM 1257 / FGSC 987) OX=367110 GN=NCU08303 PE=3 SV=1
Cdip_00781 [mRNA] [translate_table: standard]	282	-	-	-	-	-	-	GO:0003676(nucleic acid binding)	K10739 RFA2, RPA2; replication factor A2	PSS02324.1	2.1e-143	514.2	PSS02324.1 putative replication factor-a protein [Coniella lustricola]	Q92373|RFA2_SCHPO	5.06e-43	151	Replication factor A protein 2 OS=Schizosaccharomyces pombe (strain 972 / ATCC 24843) OX=284812 GN=ssb2 PE=1 SV=1
Cdip_00782 [mRNA] [translate_table: standard]	279	-	-	-	-	-	-	-	-	PSS02326.1	2e-138	497.7	PSS02326.1 acetyltransferase [Coniella lustricola]	O59806|YJV8_SCHPO	1.7e-56	184	Uncharacterized N-acetyltransferase C550.08 OS=Schizosaccharomyces pombe (strain 972 / ATCC 24843) OX=284812 GN=SPCC550.08 PE=3 SV=1
Cdip_00783 [mRNA] [translate_table: standard]	219	-	-	-	-	-	-	GO:0016787(hydrolase activity)	K01823 idi, IDI; isopentenyl-diphosphate Delta-isomerase [EC:5.3.3.2]	PSS02327.1	3.7e-116	423.3	PSS02327.1 NUDIX hydrolase domain-like protein [Coniella lustricola]	Q10132|IDI1_SCHPO	1.04e-68	213	Isopentenyl-diphosphate Delta-isomerase OS=Schizosaccharomyces pombe (strain 972 / ATCC 24843) OX=284812 GN=idi1 PE=2 SV=2
Cdip_00784 [mRNA] [translate_table: standard]	214	-	-	-	-	-	-	GO:0003924(GTPase activity),GO:0005525(GTP binding)	K07827 KRAS, KRAS2; GTPase KRas	PSS02328.1	8.7e-118	428.7	PSS02328.1 ras-like protein [Coniella lustricola]	O42785|RASL_COLTR	1.06e-131	372	Ras-like protein OS=Colletotrichum trifolii OX=5466 GN=RAS PE=2 SV=1
Cdip_00785 [mRNA] [translate_table: standard]	253	KOG2644	4.99e-49	164	Coenzyme transport and metabolism; Amino acid transport and metabolism	-	-	-	-	PSS02329.1	9e-130	468.8	PSS02329.1 MoaB/Mog domain-containing protein [Coniella lustricola]	Q03219|YM44_YEAST	2.12e-48	164	Uncharacterized protein YMR178W OS=Saccharomyces cerevisiae (strain ATCC 204508 / S288c) OX=559292 GN=YMR178W PE=1 SV=1
Cdip_00786 [mRNA] [translate_table: standard]	129	KOG1736	1.11e-19	80.1	Extracellular structures	-	GO:0005622(intracellular)	GO:0003779(actin binding)	-	PSS02330.1	4.4e-48	196.4	PSS02330.1 GMF family protein [Coniella lustricola]	Q9CQI3|GMFB_MOUSE	4.59e-19	80.1	Glia maturation factor beta OS=Mus musculus OX=10090 GN=Gmfb PE=1 SV=3
Cdip_00787 [mRNA] [translate_table: standard]	342	KOG3022	4.98e-158	446	Cell cycle control, cell division, chromosome partitioning	-	-	-	-	PSS02331.1	4.5e-193	679.5	PSS02331.1 protein NBP35 [Coniella lustricola]	Q7S8Z0|NBP35_NEUCR	0	573	Cytosolic Fe-S cluster assembly factor nbp35 OS=Neurospora crassa (strain ATCC 24698 / 74-OR23-1A / CBS 708.71 / DSM 1257 / FGSC 987) OX=367110 GN=nbp35 PE=3 SV=1
Cdip_00788 [mRNA] [translate_table: standard]	552	-	-	-	-	-	-	-	-	PSS02332.1	1.3e-210	738.4	PSS02332.1 extracellular mutant protein 11-domain-containing protein [Coniella lustricola]	-	-	-	-
Cdip_00789 [mRNA] [translate_table: standard]	305	-	-	-	-	GO:0006614(SRP-dependent cotranslational protein targeting to membrane)	-	GO:0005525(GTP binding)	K15918 GLYK; D-glycerate 3-kinase [EC:2.7.1.31]	PSS02333.1	4.8e-154	549.7	PSS02333.1 P-loop containing nucleoside triphosphate hydrolase protein [Coniella lustricola]	Q9UUH3|MUG58_SCHPO	3.06e-53	178	Uncharacterized kinase mug58 OS=Schizosaccharomyces pombe (strain 972 / ATCC 24843) OX=284812 GN=mug58 PE=1 SV=1
Cdip_00790 [mRNA] [translate_table: standard]	904	KOG1206	0	793	Lipid transport and metabolism	-	-	-	K14729 FOX2; multifunctional beta-oxidation protein [EC:4.2.1.- 1.1.1.-]	PSS02334.1	0	1667.9	PSS02334.1 hypothetical protein BD289DRAFT_359855 [Coniella lustricola]	Q01373|FOX2_NEUCR	0	1488	Peroxisomal hydratase-dehydrogenase-epimerase OS=Neurospora crassa (strain ATCC 24698 / 74-OR23-1A / CBS 708.71 / DSM 1257 / FGSC 987) OX=367110 GN=fox-2 PE=1 SV=1
Cdip_00791 [mRNA] [translate_table: standard]	526	KOG1812	1.33e-07	55.8	Posttranslational modification, protein turnover, chaperones	-	-	-	-	PSS02335.1	2.3e-220	770.8	PSS02335.1 hypothetical protein BD289DRAFT_359891 [Coniella lustricola]	P58283|RN216_MOUSE	1.2e-08	61.6	E3 ubiquitin-protein ligase RNF216 OS=Mus musculus OX=10090 GN=Rnf216 PE=1 SV=3
Cdip_00792 [mRNA] [translate_table: standard]	442	-	-	-	-	-	-	-	-	PSS02338.1	3.1e-234	816.6	PSS02338.1 hypothetical protein BD289DRAFT_422487 [Coniella lustricola]	-	-	-	-
Cdip_00793 [mRNA] [translate_table: standard]	92	-	-	-	-	-	-	-	-	PSR74083.1	2.2e-33	147.1	PSR74083.1 hypothetical protein BD289DRAFT_487477 [Coniella lustricola]	-	-	-	-
Cdip_00794 [mRNA] [translate_table: standard]	665	-	-	-	-	-	-	-	-	PSR75052.1	0	1067.4	PSR75052.1 hypothetical protein BD289DRAFT_379653 [Coniella lustricola]	B0BNA1|SH3Y1_RAT	6.9e-29	121	SH3 domain-containing YSC84-like protein 1 OS=Rattus norvegicus OX=10116 GN=Sh3yl1 PE=2 SV=1
Cdip_00795 [mRNA] [translate_table: standard]	789	-	-	-	-	-	-	-	K11768 ARP9, SWP59; actin-related protein 9	PSR75053.1	1.2e-284	984.9	PSR75053.1 hypothetical protein BD289DRAFT_487270 [Coniella lustricola]	Q9UTQ7|ARP9_SCHPO	5.61e-14	79	SWI/SNF and RSC complexes subunit arp9 OS=Schizosaccharomyces pombe (strain 972 / ATCC 24843) OX=284812 GN=arp9 PE=1 SV=1
Cdip_00796 [mRNA] [translate_table: standard]	298	-	-	-	-	-	-	-	-	PSR80168.1	2.9e-111	407.5	PSR80168.1 hypothetical protein BD289DRAFT_485125 [Coniella lustricola]	-	-	-	-
Cdip_00797 [mRNA] [translate_table: standard]	363	-	-	-	-	GO:0055114(oxidation-reduction process)	-	-	-	PSR80169.1	1.9e-189	667.5	PSR80169.1 hypothetical protein BD289DRAFT_462638 [Coniella lustricola]	E5AE42|YOGA_LEPMJ	1.06e-141	409	Zinc-type alcohol dehydrogenase-like protein YogA OS=Leptosphaeria maculans (strain JN3 / isolate v23.1.3 / race Av1-4-5-6-7-8) OX=985895 GN=Yog1 PE=2 SV=1
Cdip_00798 [mRNA] [translate_table: standard]	322	KOG2874	1.6e-143	409	Translation, ribosomal structure and biogenesis; Cell cycle control, cell division, chromosome partitioning	-	-	-	K06961 KRR1; ribosomal RNA assembly protein	PSR80170.1	3.5e-155	553.5	PSR80170.1 ribosomal RNA assembly protein mis3 [Coniella lustricola]	E7QBZ1|KRR1_YEASZ	6.78e-143	409	KRR1 small subunit processome component OS=Saccharomyces cerevisiae (strain Zymaflore VL3) OX=764100 GN=KRR1 PE=3 SV=1
Cdip_00799 [mRNA] [translate_table: standard]	467	KOG1601	9.24e-27	114	Transcription	GO:0006355(regulation of transcription, DNA-templated)	-	GO:0008270(zinc ion binding),GO:0043565(sequence-specific DNA binding)	K09184 GATAF; GATA-binding protein, other eukaryote	PSR80172.1	4.1e-104	384.4	PSR80172.1 GATA type zinc finger protein asd-4 [Coniella lustricola]	Q9HEV5|ASD4_NEUCR	3.2e-91	286	GATA type zinc finger protein asd-4 OS=Neurospora crassa (strain ATCC 24698 / 74-OR23-1A / CBS 708.71 / DSM 1257 / FGSC 987) OX=367110 GN=asd-4 PE=1 SV=1
Cdip_00800 [mRNA] [translate_table: standard]	284	-	-	-	-	-	-	-	-	PSR80174.1	2.1e-143	514.2	PSR80174.1 mitochondrial K+-H+ exchange-related-domain-containing protein [Coniella lustricola]	O13942|YEPC_SCHPO	2.61e-22	95.5	Uncharacterized protein C23H3.12c OS=Schizosaccharomyces pombe (strain 972 / ATCC 24843) OX=284812 GN=SPAC23H3.12c PE=4 SV=1
Cdip_00801 [mRNA] [translate_table: standard]	359	-	-	-	-	-	-	-	-	PSR80175.1	6e-180	636	PSR80175.1 hypothetical protein BD289DRAFT_72406 [Coniella lustricola]	Q12516|SRF1_YEAST	1.86e-11	68.6	Regulator of phospholipase D SRF1 OS=Saccharomyces cerevisiae (strain ATCC 204508 / S288c) OX=559292 GN=SRF1 PE=1 SV=1
Cdip_00802 [mRNA] [translate_table: standard]	778	KOG2166	0	679	Cell cycle control, cell division, chromosome partitioning	GO:0006511(ubiquitin-dependent protein catabolic process)	-	GO:0031625(ubiquitin protein ligase binding)	K03347 CUL1, CDC53; cullin 1	PSR80176.1	0	1397.9	PSR80176.1 Cullin [Coniella lustricola]	Q5R4G6|CUL1_PONAB	0	688	Cullin-1 OS=Pongo abelii OX=9601 GN=CUL1 PE=2 SV=1
Cdip_00803 [mRNA] [translate_table: standard]	200	KOG0082	4.69e-41	143	Cell cycle control, cell division, chromosome partitioning; Signal transduction mechanisms	GO:0007186(G-protein coupled receptor signaling pathway)	-	GO:0003924(GTPase activity),GO:0019001(guanyl nucleotide binding),GO:0031683(G-protein beta/gamma-subunit complex binding)	K04630 GNAI; guanine nucleotide-binding protein G(i) subunit alpha	PSR80177.1	1.6e-102	377.9	PSR80177.1 guanine nucleotide regulatory protein [Coniella lustricola]	Q9HFW7|GPA3_NEUCR	9.89e-108	315	Guanine nucleotide-binding protein alpha-3 subunit OS=Neurospora crassa (strain ATCC 24698 / 74-OR23-1A / CBS 708.71 / DSM 1257 / FGSC 987) OX=367110 GN=gna-3 PE=3 SV=1
Cdip_00804 [mRNA] [translate_table: standard]	897	KOG2099	0	1082	Carbohydrate transport and metabolism	GO:0005975(carbohydrate metabolic process)	-	GO:0008184(glycogen phosphorylase activity)	K00688 PYG, glgP; glycogen phosphorylase [EC:2.4.1.1]	PSR80178.1	0	1781.5	PSR80178.1 glycogen phosphorylase [Coniella lustricola]	P06738|PHSG_YEAST	0	1082	Glycogen phosphorylase OS=Saccharomyces cerevisiae (strain ATCC 204508 / S288c) OX=559292 GN=GPH1 PE=1 SV=4
Cdip_00805 [mRNA] [translate_table: standard]	359	-	-	-	-	GO:0006468(protein phosphorylation)	-	GO:0004672(protein kinase activity),GO:0005524(ATP binding)	K04441 P38; p38 MAP kinase [EC:2.7.11.24]	PSR80180.1	6.8e-208	728.8	PSR80180.1 mitogen activated protein kinase [Coniella lustricola]	Q875L0|HOG1_CRYPA	0	737	Mitogen-activated protein kinase HOG1 OS=Cryphonectria parasitica OX=5116 GN=HOG1 PE=1 SV=1
Cdip_00806 [mRNA] [translate_table: standard]	770	KOG3823	4.74e-117	372	Function unknown	-	-	-	-	PSR80181.1	0	1104.4	PSR80181.1 transport protein Avl9-domain-containing protein [Coniella lustricola]	Q12500|AVL9_YEAST	2.01e-116	372	Late secretory pathway protein AVL9 OS=Saccharomyces cerevisiae (strain ATCC 204508 / S288c) OX=559292 GN=AVL9 PE=1 SV=1
Cdip_00807 [mRNA] [translate_table: standard]	1145	-	-	-	-	-	-	GO:0005515(protein binding)	K22686 NMA111; pro-apoptotic serine protease NMA111 [EC:3.4.21.-]	PSR80183.1	0	1936.4	PSR80183.1 Pro-apoptotic serine protease NMA111 [Coniella lustricola]	A4RJH4|NM111_MAGO7	0	1763	Pro-apoptotic serine protease NMA111 OS=Magnaporthe oryzae (strain 70-15 / ATCC MYA-4617 / FGSC 8958) OX=242507 GN=NMA111 PE=3 SV=1
Cdip_00808 [mRNA] [translate_table: standard]	1145	-	-	-	-	GO:0007165(signal transduction),GO:0006468(protein phosphorylation),GO:0035556(intracellular signal transduction)	-	GO:0004672(protein kinase activity),GO:0005524(ATP binding),GO:0004674(protein serine/threonine kinase activity)	K02677 PRKCA; classical protein kinase C alpha type [EC:2.7.11.13]	KUI68198.1	0	1609	KUI68198.1 Protein kinase C-like [Valsa mali]	P87253|KPC1_NEUCR	0	1592	Protein kinase C-like OS=Neurospora crassa (strain ATCC 24698 / 74-OR23-1A / CBS 708.71 / DSM 1257 / FGSC 987) OX=367110 GN=NCU06544 PE=3 SV=2
Cdip_00809 [mRNA] [translate_table: standard]	560	-	-	-	-	-	-	-	K17983 SHE9; sensitive to high expression protein 9, mitochondrial	PSR80185.1	3.9e-125	454.5	PSR80185.1 Mdm33 family-domain-containing protein [Coniella lustricola]	Q7S9I1|SHE9_NEUCR	6.82e-111	344	Sensitive to high expression protein 9 homolog, mitochondrial OS=Neurospora crassa (strain ATCC 24698 / 74-OR23-1A / CBS 708.71 / DSM 1257 / FGSC 987) OX=367110 GN=she-9 PE=3 SV=1
Cdip_00810 [mRNA] [translate_table: standard]	330	-	-	-	-	GO:0005975(carbohydrate metabolic process)	-	GO:0004553(hydrolase activity, hydrolyzing O-glycosyl compounds)	K06113 abnA; arabinan endo-1,5-alpha-L-arabinosidase [EC:3.2.1.99]	PSR80186.1	1.5e-180	637.9	PSR80186.1 glycoside hydrolase, family 43 [Coniella lustricola]	A2QT85|ABNA_ASPNC	2.08e-110	327	Probable arabinan endo-1,5-alpha-L-arabinosidase A OS=Aspergillus niger (strain CBS 513.88 / FGSC A1513) OX=425011 GN=abnA PE=3 SV=1
Cdip_00811 [mRNA] [translate_table: standard]	453	-	-	-	-	GO:0009058(biosynthetic process)	-	GO:0030170(pyridoxal phosphate binding)	K14454 GOT1; aspartate aminotransferase, cytoplasmic [EC:2.6.1.1]	PSR75175.1	8e-238	828.6	PSR75175.1 pyridoxal phosphate-dependent transferase [Coniella lustricola]	P00504|AATC_CHICK	2.25e-156	452	Aspartate aminotransferase, cytoplasmic OS=Gallus gallus OX=9031 GN=GOT1 PE=1 SV=3
Cdip_00812 [mRNA] [translate_table: standard]	377	KOG3894	2.91e-14	74.7	Intracellular trafficking, secretion, and vesicular transport	-	-	-	-	PSR75174.1	4.6e-138	496.9	PSR75174.1 hypothetical protein BD289DRAFT_448044 [Coniella lustricola]	P41834|UFE1_YEAST	1.23e-13	74.7	Syntaxin UFE1 OS=Saccharomyces cerevisiae (strain ATCC 204508 / S288c) OX=559292 GN=UFE1 PE=1 SV=2
Cdip_00813 [mRNA] [translate_table: standard]	589	KOG0255	1.26e-62	217	General function prediction only	GO:0055085(transmembrane transport)	GO:0016021(integral component of membrane)	-	-	PSR75171.1	3.3e-207	727.2	PSR75171.1 major facilitator superfamily domain-containing protein [Coniella lustricola]	A0A0U2UXG3|ITP1_USTMD	5.14e-78	258	Itaconate transport protein OS=Ustilago maydis OX=5270 GN=ITP1 PE=3 SV=1
Cdip_00814 [mRNA] [translate_table: standard]	742	-	-	-	-	-	-	-	-	PSR75170.1	1.5e-164	585.9	PSR75170.1 hypothetical protein BD289DRAFT_487219 [Coniella lustricola]	-	-	-	-
Cdip_00815 [mRNA] [translate_table: standard]	321	-	-	-	-	-	-	GO:0016787(hydrolase activity)	K17615 PPG1; serine/threonine-protein phosphatase PPG1 [EC:3.1.3.16]	PSR75015.1	1e-186	658.3	PSR75015.1 serine/threonine-protein phosphatase PP2A catalytic subunit [Coniella lustricola]	Q10298|YD44_SCHPO	3.31e-165	464	Putative serine/threonine-protein phosphatase C22H10.04 OS=Schizosaccharomyces pombe (strain 972 / ATCC 24843) OX=284812 GN=SPAC22H10.04 PE=3 SV=1
Cdip_00816 [mRNA] [translate_table: standard]	202	-	-	-	-	-	GO:0005737(cytoplasm)	GO:0005094(Rho GDP-dissociation inhibitor activity)	K12462 ARHGDI, RHOGDI; Rho GDP-dissociation inhibitor	PSR75016.1	1.1e-109	401.7	PSR75016.1 immunoglobulin E-set [Coniella lustricola]	O14224|GDIR_SCHPO	3.43e-52	169	Rho GDP-dissociation inhibitor OS=Schizosaccharomyces pombe (strain 972 / ATCC 24843) OX=284812 GN=SPAC6F12.06 PE=1 SV=1
Cdip_00817 [mRNA] [translate_table: standard]	437	-	-	-	-	-	-	-	-	PSR75017.1	1e-128	466.1	PSR75017.1 hypothetical protein BD289DRAFT_379667 [Coniella lustricola]	O60158|BQT4_SCHPO	3.12e-15	80.9	Bouquet formation protein 4 OS=Schizosaccharomyces pombe (strain 972 / ATCC 24843) OX=284812 GN=bqt4 PE=1 SV=2
Cdip_00818 [mRNA] [translate_table: standard]	335	KOG0409	1.01e-69	221	General function prediction only	-	-	GO:0051287(NAD binding),GO:0050661(NADP binding)	K00020 mmsB, HIBADH; 3-hydroxyisobutyrate dehydrogenase [EC:1.1.1.31]	ROW04555.1	2e-145	521.2	ROW04555.1 hypothetical protein VMCG_05116 [Valsa malicola]	Q9V8M5|3HIDH_DROME	7.34e-69	221	Probable 3-hydroxyisobutyrate dehydrogenase, mitochondrial OS=Drosophila melanogaster OX=7227 GN=CG15093 PE=2 SV=2
Cdip_00819 [mRNA] [translate_table: standard]	332	-	-	-	-	-	GO:0016021(integral component of membrane)	-	-	PSR74231.1	4.8e-131	473.4	PSR74231.1 RTA1 like protein-domain-containing protein [Coniella lustricola]	A0A2Z5TTA9|HIME_ASPJA	1.49e-35	134	Efflux pump himE OS=Aspergillus japonicus OX=34381 GN=himE PE=3 SV=1
Cdip_00820 [mRNA] [translate_table: standard]	480	KOG0254	3.11e-29	122	General function prediction only	GO:0055085(transmembrane transport)	GO:0016021(integral component of membrane)	GO:0022857(transmembrane transporter activity)	-	PSR74232.1	7.2e-237	825.5	PSR74232.1 general substrate transporter [Coniella lustricola]	P0AGF4|XYLE_ECOLI	2.03e-32	132	D-xylose-proton symporter OS=Escherichia coli (strain K12) OX=83333 GN=xylE PE=1 SV=1
Cdip_00821 [mRNA] [translate_table: standard]	1272	KOG1134	8.2e-80	285	General function prediction only	-	GO:0016020(membrane)	-	K21989 TMEM63; calcium permeable stress-gated cation channel	PSR79305.1	0	2026.5	PSR79305.1 hypothetical protein BD289DRAFT_485626 [Coniella lustricola]	Q03516|RSN1_YEAST	3.48e-79	285	Uncharacterized protein RSN1 OS=Saccharomyces cerevisiae (strain ATCC 204508 / S288c) OX=559292 GN=RSN1 PE=1 SV=1
Cdip_00822 [mRNA] [translate_table: standard]	126	-	-	-	-	-	-	-	-	PSR79304.1	6e-10	69.7	PSR79304.1 hypothetical protein BD289DRAFT_455891 [Coniella lustricola]	-	-	-	-
Cdip_00823 [mRNA] [translate_table: standard]	691	-	-	-	-	-	-	-	-	PSR79303.1	1.5e-174	619	PSR79303.1 hypothetical protein BD289DRAFT_351629, partial [Coniella lustricola]	-	-	-	-
Cdip_00824 [mRNA] [translate_table: standard]	688	-	-	-	-	-	-	GO:0003677(DNA binding),GO:0005524(ATP binding),GO:0016787(hydrolase activity)	K17677 IRC3; ATP-dependent helicase IRC3 [EC:3.6.4.-]	PSR79302.1	0	1112.8	PSR79302.1 P-loop containing nucleoside triphosphate hydrolase protein [Coniella lustricola]	Q1MTR1|IRC3_SCHPO	4.82e-128	395	Putative mitochondrial ATP-dependent helicase irc3 OS=Schizosaccharomyces pombe (strain 972 / ATCC 24843) OX=284812 GN=irc3 PE=3 SV=2
Cdip_00825 [mRNA] [translate_table: standard]	623	-	-	-	-	-	-	GO:0005515(protein binding),GO:0035091(phosphatidylinositol binding)	K11237 BEM1; bud emergence protein 1	PSS02204.1	5.4e-301	1038.9	PSS02204.1 hypothetical protein BD289DRAFT_479095 [Coniella lustricola]	P40996|SCD2_SCHPO	4.34e-119	367	Protein scd2/ral3 OS=Schizosaccharomyces pombe (strain 972 / ATCC 24843) OX=284812 GN=scd2 PE=4 SV=1
Cdip_00826 [mRNA] [translate_table: standard]	134	-	-	-	-	-	-	-	-	KUI53762.1	1.8e-20	104.8	KUI53762.1 hypothetical protein VP1G_01195 [Valsa mali var. pyri]	-	-	-	-
Cdip_00827 [mRNA] [translate_table: standard]	529	-	-	-	-	-	-	-	-	PSS02202.1	4.2e-238	829.7	PSS02202.1 SAC3/GANP/Nin1/mts3/eIF-3 p25 family-domain-containing protein [Coniella lustricola]	Q1MTP1|THP3_SCHPO	3.89e-92	290	THP3 homolog C2A9.11c OS=Schizosaccharomyces pombe (strain 972 / ATCC 24843) OX=284812 GN=SPBC2A9.11c PE=3 SV=1
Cdip_00828 [mRNA] [translate_table: standard]	640	-	-	-	-	-	-	GO:0032266(phosphatidylinositol-3-phosphate binding),GO:0043130(ubiquitin binding)	K12190 VPS36, EAP45; ESCRT-II complex subunit VPS36	PSS02201.1	0	1119.8	PSS02201.1 EAP30/Vps36 family-domain-containing protein [Coniella lustricola]	Q7ZVK4|VPS36_DANRE	2.4e-40	154	Vacuolar protein-sorting-associated protein 36 OS=Danio rerio OX=7955 GN=vps36 PE=2 SV=1
Cdip_00829 [mRNA] [translate_table: standard]	325	-	-	-	-	-	-	-	-	PSS02200.1	7.4e-145	519.2	PSS02200.1 hypothetical protein BD289DRAFT_422862 [Coniella lustricola]	Q9Y7X4|YGRG_SCHPO	2e-51	174	Uncharacterized membrane protein C365.16 OS=Schizosaccharomyces pombe (strain 972 / ATCC 24843) OX=284812 GN=SPBC365.16 PE=4 SV=1
Cdip_00830 [mRNA] [translate_table: standard]	183	-	-	-	-	-	-	-	K03282 mscL; large conductance mechanosensitive channel	PSS02199.1	1.5e-78	298.1	PSS02199.1 large-conductance mechanosensitive channel [Coniella lustricola]	A0A097ZPE6|ANDL_EMEVA	1.2e-55	176	Anditomin synthesis protein L OS=Emericella variicolor OX=1549217 GN=andL PE=3 SV=1
Cdip_00831 [mRNA] [translate_table: standard]	1581	-	-	-	-	GO:0035023(regulation of Rho protein signal transduction)	-	GO:0005089(Rho guanyl-nucleotide exchange factor activity)	-	PSS02198.1	0	2540.4	PSS02198.1 hypothetical protein BD289DRAFT_273156 [Coniella lustricola]	Q09733|GEF2_SCHPO	4.55e-14	81.6	Rho guanine nucleotide exchange factor gef2 OS=Schizosaccharomyces pombe (strain 972 / ATCC 24843) OX=284812 GN=gef2 PE=1 SV=1
Cdip_00832 [mRNA] [translate_table: standard]	136	-	-	-	-	GO:0007064(mitotic sister chromatid cohesion)	GO:0031390(Ctf18 RFC-like complex)	-	-	PSS02197.1	1.8e-44	184.5	PSS02197.1 hypothetical protein BD289DRAFT_273140 [Coniella lustricola]	-	-	-	-
Cdip_00833 [mRNA] [translate_table: standard]	576	KOG1812	6.43e-23	103	Posttranslational modification, protein turnover, chaperones	-	-	-	K11976 RNF216, TRIAD3; E3 ubiquitin-protein ligase RNF216 [EC:2.3.2.31]	PSS02195.1	2.9e-216	757.3	PSS02195.1 hypothetical protein BD289DRAFT_360191 [Coniella lustricola]	Q9NWF9|RN216_HUMAN	5.28e-24	110	E3 ubiquitin-protein ligase RNF216 OS=Homo sapiens OX=9606 GN=RNF216 PE=1 SV=3
Cdip_00834 [mRNA] [translate_table: standard]	918	-	-	-	-	-	-	GO:0003677(DNA binding)	K10838 XPC; xeroderma pigmentosum group C-complementing protein	PSS02194.1	0	1448	PSS02194.1 Rad4 transglutaminase-like domain-domain-containing protein [Coniella lustricola]	P87235|RHP42_SCHPO	3.17e-78	271	DNA repair protein rhp42 OS=Schizosaccharomyces pombe (strain 972 / ATCC 24843) OX=284812 GN=rhp42 PE=3 SV=1
Cdip_00835 [mRNA] [translate_table: standard]	317	KOG3183	1.3e-26	107	General function prediction only	-	-	GO:0008270(zinc ion binding)	-	PSS02193.1	6.7e-167	592.4	PSS02193.1 hypothetical protein BD289DRAFT_422848 [Coniella lustricola]	Q8BFR6|ZFAN1_MOUSE	6.12e-28	112	AN1-type zinc finger protein 1 OS=Mus musculus OX=10090 GN=Zfand1 PE=1 SV=1
Cdip_00836 [mRNA] [translate_table: standard]	311	-	-	-	-	-	-	-	K17981 MTFP1, MTP18; mitochondrial fission process protein 1	PSS02192.1	4.2e-145	520	PSS02192.1 mitochondrial 18 KDa protein-domain-containing protein [Coniella lustricola]	Q5UNZ8|YR740_MIMIV	4.28e-06	50.1	Uncharacterized protein R740 OS=Acanthamoeba polyphaga mimivirus OX=212035 GN=MIMI_R740 PE=4 SV=1
Cdip_00837 [mRNA] [translate_table: standard]	546	-	-	-	-	-	-	GO:0003677(DNA binding)	K12769 NDT80; meiosis-specific transcription factor NDT80	PSS02189.1	1.1e-252	878.2	PSS02189.1 hypothetical protein BD289DRAFT_360135, partial [Coniella lustricola]	P38830|NDT80_YEAST	8.54e-11	68.2	Meiosis-specific transcription factor NDT80 OS=Saccharomyces cerevisiae (strain ATCC 204508 / S288c) OX=559292 GN=NDT80 PE=1 SV=4
Cdip_00838 [mRNA] [translate_table: standard]	493	-	-	-	-	-	-	-	-	PSS02186.1	1.7e-209	734.6	PSS02186.1 hypothetical protein BD289DRAFT_360202 [Coniella lustricola]	-	-	-	-
Cdip_00839 [mRNA] [translate_table: standard]	438	-	-	-	-	-	-	GO:0003676(nucleic acid binding)	K09467 MIG; zinc-finger protein CreA/MIG	PSS02182.1	1.4e-149	535.4	PSS02182.1 CRR1 protein [Coniella lustricola]	O59958|CRE1_NEUCR	1.92e-171	490	DNA-binding protein cre-1 OS=Neurospora crassa (strain ATCC 24698 / 74-OR23-1A / CBS 708.71 / DSM 1257 / FGSC 987) OX=367110 GN=cre-1 PE=2 SV=2
Cdip_00840 [mRNA] [translate_table: standard]	408	-	-	-	-	-	-	-	-	PSS02179.1	3.1e-156	557.4	PSS02179.1 P-loop containing nucleoside triphosphate hydrolase protein [Coniella lustricola]	O14129|RAD55_SCHPO	1.51e-14	77.8	DNA repair protein rhp55 OS=Schizosaccharomyces pombe (strain 972 / ATCC 24843) OX=284812 GN=rhp55 PE=1 SV=1
Cdip_00841 [mRNA] [translate_table: standard]	228	KOG4836	8.08e-16	75.1	Function unknown	GO:0030150(protein import into mitochondrial matrix)	GO:0005744(TIM23 mitochondrial import inner membrane translocase complex)	-	K17796 TIM21; mitochondrial import inner membrane translocase subunit TIM21	PSS02176.1	7.4e-115	419.1	PSS02176.1 TIM21-domain-containing protein [Coniella lustricola]	Q4HZ95|TIM21_GIBZE	6.26e-101	295	Mitochondrial import inner membrane translocase subunit TIM21 OS=Gibberella zeae (strain PH-1 / ATCC MYA-4620 / FGSC 9075 / NRRL 31084) OX=229533 GN=TIM21 PE=3 SV=1
Cdip_00842 [mRNA] [translate_table: standard]	478	-	-	-	-	-	-	GO:0005096(GTPase activator activity)	K12493 ARFGAP2_3; ADP-ribosylation factor GTPase-activating protein 2/3	KKY30212.1	4.4e-170	603.6	KKY30212.1 putative arf gtpase-activating protein [Diaporthe ampelina]	Q10367|GLO3_SCHPO	1.38e-80	261	ADP-ribosylation factor GTPase-activating protein glo3 OS=Schizosaccharomyces pombe (strain 972 / ATCC 24843) OX=284812 GN=glo3 PE=3 SV=2
Cdip_00843 [mRNA] [translate_table: standard]	378	-	-	-	-	GO:0055114(oxidation-reduction process)	-	GO:0018580(nitronate monooxygenase activity)	-	PSS02174.1	4.8e-204	716.1	PSS02174.1 Nitronate monooxygenase-domain-containing protein [Coniella lustricola]	Q49W60|NMO_STAS1	4.94e-35	135	Probable nitronate monooxygenase OS=Staphylococcus saprophyticus subsp. saprophyticus (strain ATCC 15305 / DSM 20229 / NCIMB 8711 / NCTC 7292 / S-41) OX=342451 GN=SSP1854 PE=3 SV=1
Cdip_00844 [mRNA] [translate_table: standard]	564	-	-	-	-	GO:0042558(pteridine-containing compound metabolic process),GO:0009396(folic acid-containing compound biosynthetic process)	-	GO:0003848(2-amino-4-hydroxy-6-hydroxymethyldihydropteridine diphosphokinase activity)	K13941 folKP; 2-amino-4-hydroxy-6-hydroxymethyldihydropteridine diphosphokinase / dihydropteroate synthase [EC:2.7.6.3 2.5.1.15]	PSS02173.1	7.1e-236	822.4	PSS02173.1 Dihydropteroate synthase-like protein [Coniella lustricola]	P29251|FOL1_PNECA	6.47e-133	407	Folic acid synthesis protein fol1 OS=Pneumocystis carinii OX=4754 GN=fol1 PE=1 SV=1
Cdip_00845 [mRNA] [translate_table: standard]	445	KOG1474	1.7e-16	82.4	Transcription	-	-	GO:0005515(protein binding)	-	PSS02172.1	5.6e-151	540	PSS02172.1 hypothetical protein BD289DRAFT_479071 [Coniella lustricola]	Q15059|BRD3_HUMAN	1.35e-14	79.7	Bromodomain-containing protein 3 OS=Homo sapiens OX=9606 GN=BRD3 PE=1 SV=1
Cdip_00846 [mRNA] [translate_table: standard]	492	-	-	-	-	GO:0055085(transmembrane transport)	GO:0016021(integral component of membrane)	-	K02429 fucP; MFS transporter, FHS family, L-fucose permease	PSS02171.1	3.4e-242	843.2	PSS02171.1 glucose/galactose transporter [Coniella lustricola]	P11551|FUCP_ECOLI	7.14e-56	195	L-fucose-proton symporter OS=Escherichia coli (strain K12) OX=83333 GN=fucP PE=1 SV=3
Cdip_00847 [mRNA] [translate_table: standard]	741	-	-	-	-	GO:0008033(tRNA processing)	-	GO:0003723(RNA binding),GO:0004809(tRNA (guanine-N2-)-methyltransferase activity)	K00555 TRMT1, trm1; tRNA (guanine26-N2/guanine27-N2)-dimethyltransferase [EC:2.1.1.215 2.1.1.216]	PSS02170.1	3.2e-284	983.4	PSS02170.1 S-adenosyl-L-methionine-dependent methyltransferase [Coniella lustricola]	Q9P804|TRM1_SCHPO	4.23e-110	348	tRNA (guanine(26)-N(2))-dimethyltransferase OS=Schizosaccharomyces pombe (strain 972 / ATCC 24843) OX=284812 GN=trm1 PE=1 SV=1
Cdip_00848 [mRNA] [translate_table: standard]	528	-	-	-	-	-	-	GO:0016301(kinase activity)	-	PSS02169.1	3.3e-182	644	PSS02169.1 ATP-NAD kinase-like domain-containing protein [Coniella lustricola]	Q8L7L1|SPHK1_ARATH	5.54e-06	52.8	Sphingosine kinase 1 OS=Arabidopsis thaliana OX=3702 GN=SPHK1 PE=1 SV=1
Cdip_00849 [mRNA] [translate_table: standard]	732	KOG0927	1.21e-68	239	General function prediction only	-	-	GO:0005524(ATP binding),GO:0016887(ATPase activity)	-	PSS02168.1	0	1086.6	PSS02168.1 ABC transporter [Coniella lustricola]	Q9M1H3|AB4F_ARATH	2.52e-70	247	ABC transporter F family member 4 OS=Arabidopsis thaliana OX=3702 GN=ABCF4 PE=2 SV=1
Cdip_00850 [mRNA] [translate_table: standard]	932	-	-	-	-	GO:0055085(transmembrane transport)	-	-	-	PSS02166.1	0	1651.7	PSS02166.1 OPT oligopeptide transporter protein-domain-containing protein [Coniella lustricola]	O14031|PGT1_SCHPO	0	595	Glutathione transporter 1 OS=Schizosaccharomyces pombe (strain 972 / ATCC 24843) OX=284812 GN=pgt1 PE=1 SV=1
Cdip_00851 [mRNA] [translate_table: standard]	257	KOG3093	8.31e-25	99.4	Coenzyme transport and metabolism	-	-	-	K01934 MTHFS; 5-formyltetrahydrofolate cyclo-ligase [EC:6.3.3.2]	PSS02165.1	1e-120	438.7	PSS02165.1 hypothetical protein BD289DRAFT_458238 [Coniella lustricola]	Q9XWE6|MTHFS_CAEEL	3.52e-24	99.4	Probable 5-formyltetrahydrofolate cyclo-ligase OS=Caenorhabditis elegans OX=6239 GN=Y106G6E.4 PE=3 SV=1
Cdip_00852 [mRNA] [translate_table: standard]	96	-	-	-	-	-	-	-	K11097 SNRPE, SME; small nuclear ribonucleoprotein E	ROW14599.1	8.9e-46	188.3	ROW14599.1 hypothetical protein VPNG_03285 [Cytospora leucostoma]	Q9USZ3|RUXE_SCHPO	3.04e-33	113	Small nuclear ribonucleoprotein E OS=Schizosaccharomyces pombe (strain 972 / ATCC 24843) OX=284812 GN=sme1 PE=1 SV=1
Cdip_00853 [mRNA] [translate_table: standard]	955	KOG2081	2.19e-137	437	Intracellular trafficking, secretion, and vesicular transport	-	-	-	K15436 TRPO3, MTR10; transportin-3	PSS02163.1	0	1794.6	PSS02163.1 armadillo-type protein [Coniella lustricola]	Q9USZ2|YNR7_SCHPO	0	598	Uncharacterized protein C11G11.07 OS=Schizosaccharomyces pombe (strain 972 / ATCC 24843) OX=284812 GN=SPBC11G11.07 PE=4 SV=2
Cdip_00854 [mRNA] [translate_table: standard]	79	-	-	-	-	-	-	-	-	-	-	-	-	-	-	-	-
Cdip_00855 [mRNA] [translate_table: standard]	80	-	-	-	-	-	-	-	-	-	-	-	-	-	-	-	-
Cdip_00856 [mRNA] [translate_table: standard]	552	KOG4163	0	613	Translation, ribosomal structure and biogenesis	GO:0006433(prolyl-tRNA aminoacylation),GO:0006418(tRNA aminoacylation for protein translation)	GO:0005737(cytoplasm)	GO:0000166(nucleotide binding),GO:0004827(proline-tRNA ligase activity),GO:0005524(ATP binding),GO:0004812(aminoacyl-tRNA ligase activity)	K01881 PARS, proS; prolyl-tRNA synthetase [EC:6.1.1.15]	PSS02161.1	2.4e-300	1036.6	PSS02161.1 hypothetical protein BD289DRAFT_479060 [Coniella lustricola]	P38708|YHI0_YEAST	0	613	Putative proline--tRNA ligase YHR020W OS=Saccharomyces cerevisiae (strain ATCC 204508 / S288c) OX=559292 GN=YHR020W PE=1 SV=1
Cdip_00857 [mRNA] [translate_table: standard]	567	-	-	-	-	-	-	GO:0005524(ATP binding)	K09493 CCT1, TCP1; T-complex protein 1 subunit alpha	PSS02160.1	0	1064.3	PSS02160.1 chaperonin Cpn60/TCP-1 family [Coniella lustricola]	O94501|TCPA_SCHPO	0	862	T-complex protein 1 subunit alpha OS=Schizosaccharomyces pombe (strain 972 / ATCC 24843) OX=284812 GN=cct1 PE=3 SV=1
Cdip_00858 [mRNA] [translate_table: standard]	416	-	-	-	-	-	-	-	-	PSS02159.1	1.4e-217	761.1	PSS02159.1 hypothetical protein BD289DRAFT_271806 [Coniella lustricola]	P41929|LYC1_YARLI	1.89e-13	75.1	Lysine acetyltransferase OS=Yarrowia lipolytica (strain CLIB 122 / E 150) OX=284591 GN=LYC1 PE=4 SV=2
Cdip_00859 [mRNA] [translate_table: standard]	244	-	-	-	-	-	-	-	-	KUI53858.1	2.1e-35	155.2	KUI53858.1 Lysine acetyltransferase [Valsa mali var. pyri]	-	-	-	-
Cdip_00860 [mRNA] [translate_table: standard]	550	-	-	-	-	-	-	-	-	KUI53858.1	1.2e-115	422.9	KUI53858.1 Lysine acetyltransferase [Valsa mali var. pyri]	-	-	-	-
Cdip_00861 [mRNA] [translate_table: standard]	594	-	-	-	-	-	-	-	-	PSS02158.1	1.7e-208	731.5	PSS02158.1 hypothetical protein BD289DRAFT_449957 [Coniella lustricola]	-	-	-	-
Cdip_00862 [mRNA] [translate_table: standard]	342	-	-	-	-	-	-	-	-	PSS02157.1	8.9e-181	638.6	PSS02157.1 hypothetical protein BD289DRAFT_360058 [Coniella lustricola]	O14166|YDX3_SCHPO	8.55e-30	118	Uncharacterized protein C4C5.03 OS=Schizosaccharomyces pombe (strain 972 / ATCC 24843) OX=284812 GN=SPAC4C5.03 PE=4 SV=1
Cdip_00863 [mRNA] [translate_table: standard]	368	-	-	-	-	-	-	-	-	PSS02156.1	3.9e-150	537	PSS02156.1 hypothetical protein BD289DRAFT_422725 [Coniella lustricola]	-	-	-	-
Cdip_00864 [mRNA] [translate_table: standard]	226	-	-	-	-	-	-	-	-	PSS02155.1	9.9e-112	408.7	PSS02155.1 class I glutamine amidotransferase-like protein [Coniella lustricola]	Q5AF03|HSP31_CANAL	4.86e-34	124	Glyoxalase 3 OS=Candida albicans (strain SC5314 / ATCC MYA-2876) OX=237561 GN=GLX3 PE=1 SV=1
Cdip_00865 [mRNA] [translate_table: standard]	1043	KOG4177	8.18e-36	149	Cell wall/membrane/envelope biogenesis	GO:0030001(metal ion transport),GO:0055085(transmembrane transport)	GO:0016020(membrane)	GO:0005515(protein binding),GO:0046873(metal ion transmembrane transporter activity)	-	POS72065.1	5.8e-292	1009.6	POS72065.1 ankyrin repeat and protein kinase domain-containing protein 1 [Diaporthe helianthi]	Q9ULJ7|ANR50_HUMAN	1.67e-33	144	Ankyrin repeat domain-containing protein 50 OS=Homo sapiens OX=9606 GN=ANKRD50 PE=1 SV=4
Cdip_00866 [mRNA] [translate_table: standard]	493	-	-	-	-	-	-	-	-	PSS02153.1	1.1e-139	502.7	PSS02153.1 hypothetical protein BD289DRAFT_422715 [Coniella lustricola]	-	-	-	-
Cdip_00867 [mRNA] [translate_table: standard]	742	-	-	-	-	-	-	-	-	PSS02151.1	1.4e-292	1011.1	PSS02151.1 hypothetical protein BD289DRAFT_271422 [Coniella lustricola]	-	-	-	-
Cdip_00868 [mRNA] [translate_table: standard]	763	KOG3609	2.07e-12	72.8	Inorganic ion transport and metabolism; Signal transduction mechanisms	GO:0006811(ion transport),GO:0055085(transmembrane transport)	GO:0016020(membrane)	GO:0005216(ion channel activity)	-	PSS02150.1	0	1157.5	PSS02150.1 hypothetical protein BD289DRAFT_401848 [Coniella lustricola]	Q5A2J7|YVC1_CANAL	1.63e-21	103	Calcium channel YVC1 OS=Candida albicans (strain SC5314 / ATCC MYA-2876) OX=237561 GN=YVC1 PE=2 SV=2
Cdip_00869 [mRNA] [translate_table: standard]	984	-	-	-	-	-	-	GO:0003723(RNA binding)	-	PSS02149.1	0	1951.8	PSS02149.1 hypothetical protein BD289DRAFT_271346 [Coniella lustricola]	O74359|MUG60_SCHPO	1.21e-24	114	Meiotically up-regulated gene 60 protein OS=Schizosaccharomyces pombe (strain 972 / ATCC 24843) OX=284812 GN=mug60 PE=1 SV=1
Cdip_00870 [mRNA] [translate_table: standard]	936	-	-	-	-	-	-	-	-	PSS02148.1	6e-304	1049.3	PSS02148.1 hypothetical protein BD289DRAFT_271316 [Coniella lustricola]	-	-	-	-
Cdip_00871 [mRNA] [translate_table: standard]	217	-	-	-	-	-	-	-	K18551 SDT1; pyrimidine and pyridine-specific 5'-nucleotidase [EC:3.1.3.-]	PSS02147.1	2.8e-111	407.1	PSS02147.1 pyrimidine 5'-nucleotidase [Coniella lustricola]	Q09893|YAI5_SCHPO	8.97e-55	177	Uncharacterized protein C24B11.05 OS=Schizosaccharomyces pombe (strain 972 / ATCC 24843) OX=284812 GN=SPAC24B11.05 PE=3 SV=1
Cdip_00872 [mRNA] [translate_table: standard]	138	-	-	-	-	-	-	-	K15152 MED21, SRB7; mediator of RNA polymerase II transcription subunit 21	PSS02146.1	1.1e-65	255	PSS02146.1 mediator complex, subunit Med21 [Coniella lustricola]	Q7S8C2|MED21_NEUCR	2.18e-44	144	Mediator of RNA polymerase II transcription subunit 21 OS=Neurospora crassa (strain ATCC 24698 / 74-OR23-1A / CBS 708.71 / DSM 1257 / FGSC 987) OX=367110 GN=srb-7 PE=3 SV=1
Cdip_00873 [mRNA] [translate_table: standard]	176	-	-	-	-	-	-	-	-	PSS02144.1	6.9e-28	129.8	PSS02144.1 hypothetical protein BD289DRAFT_422697 [Coniella lustricola]	-	-	-	-
Cdip_00874 [mRNA] [translate_table: standard]	1129	KOG2004	0	1138	Posttranslational modification, protein turnover, chaperones	GO:0006508(proteolysis)	-	GO:0004176(ATP-dependent peptidase activity),GO:0004252(serine-type endopeptidase activity),GO:0005524(ATP binding)	K08675 PRSS15, PIM1; ATP-dependent Lon protease [EC:3.4.21.53]	PSS02143.1	0	1701	PSS02143.1 Lon protease C-terminal proteolytic domain-domain-containing protein [Coniella lustricola]	Q7S8C4|LONM_NEUCR	0	1597	Lon protease homolog, mitochondrial OS=Neurospora crassa (strain ATCC 24698 / 74-OR23-1A / CBS 708.71 / DSM 1257 / FGSC 987) OX=367110 GN=pim1 PE=3 SV=1
Cdip_00875 [mRNA] [translate_table: standard]	922	-	-	-	-	GO:0006468(protein phosphorylation)	-	GO:0004672(protein kinase activity),GO:0005524(ATP binding)	-	PSS02142.1	0	1397.5	PSS02142.1 hypothetical protein BD289DRAFT_479042 [Coniella lustricola]	Q8IR79|LIMK1_DROME	2.04e-09	65.5	LIM domain kinase 1 OS=Drosophila melanogaster OX=7227 GN=LIMK1 PE=1 SV=1
Cdip_00876 [mRNA] [translate_table: standard]	474	-	-	-	-	GO:0006629(lipid metabolic process)	-	-	K00507 SCD, desC; stearoyl-CoA desaturase (Delta-9 desaturase) [EC:1.14.19.1]	PSS02141.1	5.2e-280	968.8	PSS02141.1 acyl-CoA desaturase [Coniella lustricola]	Q12618|ACO1_AJECA	0	758	Acyl-CoA desaturase OS=Ajellomyces capsulatus OX=5037 GN=OLE1 PE=1 SV=1
Cdip_00877 [mRNA] [translate_table: standard]	956	KOG1001	3.76e-95	328	Transcription ; Replication, recombination and repair	-	-	GO:0005524(ATP binding)	-	PSS02140.1	0	1788.9	PSS02140.1 SNF2 family domain-containing protein [Coniella lustricola]	Q9FIY7|SM3L3_ARATH	1.59e-94	328	DNA repair protein RAD5B OS=Arabidopsis thaliana OX=3702 GN=RAD5B PE=3 SV=1
Cdip_00878 [mRNA] [translate_table: standard]	205	-	-	-	-	-	-	-	K09117 K09117; uncharacterized protein	PSS02138.1	2.4e-64	251.1	PSS02138.1 hypothetical protein BD289DRAFT_479038 [Coniella lustricola]	B2WMX8|AIM41_PYRTR	1.65e-22	92.8	Altered inheritance of mitochondria protein 41, mitochondrial OS=Pyrenophora tritici-repentis (strain Pt-1C-BFP) OX=426418 GN=AIM41 PE=3 SV=1
Cdip_00879 [mRNA] [translate_table: standard]	796	KOG2381	5.56e-96	313	Signal transduction mechanisms	-	-	-	K13711 PI4K2; phosphatidylinositol 4-kinase type 2 [EC:2.7.1.67]	PSS02137.1	0	1426.8	PSS02137.1 phosphatidylinositol 3 and 4-kinase-domain-containing protein [Coniella lustricola]	Q9UT42|LSB6_SCHPO	2.08e-116	369	Phosphatidylinositol 4-kinase lsb6 OS=Schizosaccharomyces pombe (strain 972 / ATCC 24843) OX=284812 GN=lsb6 PE=3 SV=2
Cdip_00880 [mRNA] [translate_table: standard]	899	-	-	-	-	-	-	GO:0043015(gamma-tubulin binding)	K16569 TUBGCP2, GCP2; gamma-tubulin complex component 2	PSS02136.1	0	1558.9	PSS02136.1 Spc98 family-domain-containing protein [Coniella lustricola]	Q9Y705|ALP4_SCHPO	0	568	Spindle pole body component alp4 OS=Schizosaccharomyces pombe (strain 972 / ATCC 24843) OX=284812 GN=alp4 PE=1 SV=1
Cdip_00881 [mRNA] [translate_table: standard]	245	KOG0176	2.73e-131	372	Posttranslational modification, protein turnover, chaperones	GO:0051603(proteolysis involved in cellular protein catabolic process),GO:0006511(ubiquitin-dependent protein catabolic process)	GO:0005839(proteasome core complex),GO:0019773(proteasome core complex, alpha-subunit complex)	GO:0004298(threonine-type endopeptidase activity),GO:0004175(endopeptidase activity)	K02729 PSMA5; 20S proteasome subunit alpha 5 [EC:3.4.25.1]	PSS02135.1	3.5e-131	473.4	PSS02135.1 nucleophile aminohydrolase [Coniella lustricola]	P32379|PSA5_YEAST	1.16e-130	372	Proteasome subunit alpha type-5 OS=Saccharomyces cerevisiae (strain ATCC 204508 / S288c) OX=559292 GN=PUP2 PE=1 SV=2
Cdip_00882 [mRNA] [translate_table: standard]	853	-	-	-	-	-	-	-	-	PSS02134.1	0	1395.2	PSS02134.1 hypothetical protein BD289DRAFT_360030 [Coniella lustricola]	-	-	-	-
Cdip_00883 [mRNA] [translate_table: standard]	668	-	-	-	-	-	-	-	-	PSS02132.1	0	1138.6	PSS02132.1 alpha-L-rhamnosidase [Coniella lustricola]	-	-	-	-
Cdip_00884 [mRNA] [translate_table: standard]	520	-	-	-	-	-	GO:0005730(nucleolus)	GO:0008168(methyltransferase activity)	K14850 RRP8; ribosomal RNA-processing protein 8 [EC:2.1.1.287]	PSS02131.1	5.3e-185	653.3	PSS02131.1 methyltransferase-domain-containing protein [Coniella lustricola]	G0S8E7|RRP8_CHATD	3.78e-129	391	25S rRNA (adenine-N(1))-methyltransferase OS=Chaetomium thermophilum (strain DSM 1495 / CBS 144.50 / IMI 039719) OX=759272 GN=RPR8 PE=3 SV=2
Cdip_00885 [mRNA] [translate_table: standard]	462	-	-	-	-	GO:0006508(proteolysis)	-	GO:0004190(aspartic-type endopeptidase activity),GO:0005515(protein binding)	K11885 DDI1; DNA damage-inducible protein 1	KUI68224.1	4.9e-150	537	KUI68224.1 DNA damage-inducible protein 1 [Valsa mali]	Q7S906|DDI1_NEUCR	2.15e-167	481	DNA damage-inducible protein 1 OS=Neurospora crassa (strain ATCC 24698 / 74-OR23-1A / CBS 708.71 / DSM 1257 / FGSC 987) OX=367110 GN=ddi-1 PE=3 SV=2
Cdip_00886 [mRNA] [translate_table: standard]	288	KOG4144	1.5e-15	74.7	General function prediction only	-	-	-	-	PSS02129.1	3.4e-125	453.8	PSS02129.1 hypothetical protein BD289DRAFT_449932 [Coniella lustricola]	Q12447|PAA1_YEAST	6.37e-15	74.7	Polyamine N-acetyltransferase 1 OS=Saccharomyces cerevisiae (strain ATCC 204508 / S288c) OX=559292 GN=PAA1 PE=1 SV=1
Cdip_00887 [mRNA] [translate_table: standard]	237	-	-	-	-	GO:0009116(nucleoside metabolic process)	-	-	K00762 pyrE; orotate phosphoribosyltransferase [EC:2.4.2.10]	PSS02128.1	1.1e-121	441.8	PSS02128.1 orotate phosphoribosyltransferase [Coniella lustricola]	O42767|PYRE_METAN	7.87e-113	325	Orotate phosphoribosyltransferase OS=Metarhizium anisopliae OX=5530 GN=URA5 PE=3 SV=1
Cdip_00888 [mRNA] [translate_table: standard]	659	KOG1490	0	738	General function prediction only	-	-	GO:0005525(GTP binding)	K06943 NOG1; nucleolar GTP-binding protein	PSS02127.1	0	1086.6	PSS02127.1 nucleolar GTP-binding protein [Coniella lustricola]	G0S8F1|NOG1_CHATD	0	932	Nucleolar GTP-binding protein 1 OS=Chaetomium thermophilum (strain DSM 1495 / CBS 144.50 / IMI 039719) OX=759272 GN=NOG1 PE=3 SV=2
Cdip_00889 [mRNA] [translate_table: standard]	463	KOG1439	0	533	Posttranslational modification, protein turnover, chaperones	GO:0007264(small GTPase mediated signal transduction)	-	GO:0005092(GDP-dissociation inhibitor activity)	K17255 GDI1_2; Rab GDP dissociation inhibitor	PSS02126.1	1.9e-266	923.7	PSS02126.1 GDP dissociation inhibitor [Coniella lustricola]	P39958|GDI1_YEAST	0	533	Rab GDP-dissociation inhibitor OS=Saccharomyces cerevisiae (strain ATCC 204508 / S288c) OX=559292 GN=GDI1 PE=1 SV=1
Cdip_00890 [mRNA] [translate_table: standard]	312	-	-	-	-	GO:0006412(translation)	GO:0005761(mitochondrial ribosome)	GO:0003735(structural constituent of ribosome)	K17428 MRPL47, NCM1; large subunit ribosomal protein L47	PSS02125.1	3.6e-128	463.8	PSS02125.1 mitochondrial 39-S ribosomal protein L47 (MRP-L47)-domain-containing protein [Coniella lustricola]	Q2H080|RM04_CHAGB	6.63e-70	221	54S ribosomal protein L4, mitochondrial OS=Chaetomium globosum (strain ATCC 6205 / CBS 148.51 / DSM 1962 / NBRC 6347 / NRRL 1970) OX=306901 GN=MRPL4 PE=3 SV=1
Cdip_00891 [mRNA] [translate_table: standard]	424	KOG1721	8.96e-11	65.9	General function prediction only	-	-	-	-	PSS02123.1	1.7e-157	561.6	PSS02123.1 hypothetical protein BD289DRAFT_458213 [Coniella lustricola]	P46974|RSF2_YEAST	3.8e-10	65.9	Respiration factor 2 OS=Saccharomyces cerevisiae (strain ATCC 204508 / S288c) OX=559292 GN=RSF2 PE=1 SV=1
Cdip_00892 [mRNA] [translate_table: standard]	943	KOG2000	1.28e-09	64.3	Cytoskeleton	-	-	GO:0043015(gamma-tubulin binding)	-	PSS02121.1	0	1464.1	PSS02121.1 Spc98 family-domain-containing protein [Coniella lustricola]	G5E8P0|GCP6_MOUSE	2.46e-10	68.6	Gamma-tubulin complex component 6 OS=Mus musculus OX=10090 GN=Tubgcp6 PE=1 SV=1
Cdip_00893 [mRNA] [translate_table: standard]	291	KOG4051	7.13e-12	67	Function unknown	GO:0006355(regulation of transcription, DNA-templated)	GO:0005634(nucleus),GO:0043189(H4/H2A histone acetyltransferase complex)	-	K11566 ASK1; DASH complex subunit ASK1	PSS02120.1	8.8e-105	386	PSS02120.1 chromatin modification-related protein EAF7-domain-containing protein [Coniella lustricola]	Q6CF40|EAF7_YARLI	1.48e-11	67.4	Chromatin modification-related protein EAF7 OS=Yarrowia lipolytica (strain CLIB 122 / E 150) OX=284591 GN=EAF7 PE=3 SV=1
Cdip_00894 [mRNA] [translate_table: standard]	410	-	-	-	-	GO:0008608(attachment of spindle microtubules to kinetochore)	GO:0042729(DASH complex),GO:0072686(mitotic spindle)	-	K11566 ASK1; DASH complex subunit ASK1	PSS02119.1	3.1e-196	690.3	PSS02119.1 DASH complex subunit Ask1 [Coniella lustricola]	Q9P6S5|ASK1_SCHPO	1.8e-32	127	DASH complex subunit ask1 OS=Schizosaccharomyces pombe (strain 972 / ATCC 24843) OX=284812 GN=ask1 PE=1 SV=1
Cdip_00895 [mRNA] [translate_table: standard]	546	KOG0157	0	590	Secondary metabolites biosynthesis, transport and catabolism; Lipid transport and metabolism	GO:0055114(oxidation-reduction process)	-	GO:0005506(iron ion binding),GO:0016705(oxidoreductase activity, acting on paired donors, with incorporation or reduction of molecular oxygen),GO:0020037(heme binding)	K09831 ERG5, CYP61A; sterol 22-desaturase [EC:1.14.19.41]	PSS02118.1	4.5e-296	1022.3	PSS02118.1 cytochrome P450 61 [Coniella lustricola]	P54781|ERG5_YEAST	0	590	Cytochrome P450 61 OS=Saccharomyces cerevisiae (strain ATCC 204508 / S288c) OX=559292 GN=ERG5 PE=1 SV=1
Cdip_00896 [mRNA] [translate_table: standard]	196	KOG1530	4.41e-29	107	Inorganic ion transport and metabolism	-	-	-	-	PSS02117.1	9.3e-66	255.8	PSS02117.1 Rhodanese-like domain-containing protein [Coniella lustricola]	Q08742|RDL2_YEAST	1.87e-28	107	Thiosulfate sulfurtransferase RDL2, mitochondrial OS=Saccharomyces cerevisiae (strain ATCC 204508 / S288c) OX=559292 GN=RDL2 PE=1 SV=1
Cdip_00897 [mRNA] [translate_table: standard]	292	-	-	-	-	-	GO:0016020(membrane)	-	-	PSS02116.1	4.1e-142	510	PSS02116.1 Yip1 domain-containing protein [Coniella lustricola]	Q9UTD3|YIP5_SCHPO	8.23e-43	150	Protein YIP5 OS=Schizosaccharomyces pombe (strain 972 / ATCC 24843) OX=284812 GN=yip5 PE=3 SV=1
Cdip_00898 [mRNA] [translate_table: standard]	493	-	-	-	-	-	-	-	K15219 RRN7; RNA polymerase I-specific transcription initiation factor RRN7	PSS02114.1	3.3e-237	826.6	PSS02114.1 hypothetical protein BD289DRAFT_422602 [Coniella lustricola]	Q9UST5|RRN7_SCHPO	3.78e-29	124	RNA polymerase I-specific transcription initiation factor rrn7 OS=Schizosaccharomyces pombe (strain 972 / ATCC 24843) OX=284812 GN=rrn7 PE=1 SV=1
Cdip_00899 [mRNA] [translate_table: standard]	164	KOG3271	1.89e-78	231	Translation, ribosomal structure and biogenesis	GO:0006452(translational frameshifting),GO:0045901(positive regulation of translational elongation),GO:0045905(positive regulation of translational termination)	-	GO:0003723(RNA binding),GO:0003746(translation elongation factor activity),GO:0043022(ribosome binding)	K03263 EIF5A; translation initiation factor 5A	PSS02113.1	9.1e-83	312	PSS02113.1 eukaryotic translation initiation factor 5A [Coniella lustricola]	O94083|IF5A_CANAL	3.98e-80	237	Eukaryotic translation initiation factor 5A OS=Candida albicans (strain SC5314 / ATCC MYA-2876) OX=237561 GN=ANB1 PE=3 SV=2
Cdip_00900 [mRNA] [translate_table: standard]	320	KOG0567	1.72e-86	264	General function prediction only	-	-	-	K06072 DOHH; deoxyhypusine monooxygenase [EC:1.14.99.29]	PSS02112.1	1.4e-164	584.7	PSS02112.1 armadillo-type protein [Coniella lustricola]	Q4HZ35|DOHH_GIBZE	1.36e-165	467	Deoxyhypusine hydroxylase OS=Gibberella zeae (strain PH-1 / ATCC MYA-4620 / FGSC 9075 / NRRL 31084) OX=229533 GN=LIA1 PE=3 SV=1
Cdip_00901 [mRNA] [translate_table: standard]	153	KOG2907	2.65e-23	89.7	Transcription	GO:0006351(transcription, DNA-templated)	-	GO:0003676(nucleic acid binding),GO:0008270(zinc ion binding)	K03000 RPA12, ZNRD1; DNA-directed RNA polymerase I subunit RPA12	PSS02111.1	4.7e-57	226.5	PSS02111.1 transcription factor S-II [Coniella lustricola]	P32529|RPA12_YEAST	1.12e-22	89.7	DNA-directed RNA polymerase I subunit RPA12 OS=Saccharomyces cerevisiae (strain ATCC 204508 / S288c) OX=559292 GN=RPA12 PE=1 SV=1
Cdip_00902 [mRNA] [translate_table: standard]	1615	-	-	-	-	-	-	-	K06672 SCC2, NIPBL; cohesin loading factor subunit SCC2	PSS02110.1	0	2675.2	PSS02110.1 putative SCC2 protein [Coniella lustricola]	Q00333|NPBL_COPC7	6.33e-84	309	Protein rad9 OS=Coprinopsis cinerea (strain Okayama-7 / 130 / ATCC MYA-4618 / FGSC 9003) OX=240176 GN=rad9 PE=2 SV=2
Cdip_00903 [mRNA] [translate_table: standard]	338	KOG0092	9.56e-35	127	Intracellular trafficking, secretion, and vesicular transport	-	-	GO:0003924(GTPase activity),GO:0005525(GTP binding)	-	PSS02109.1	1.3e-160	571.6	PSS02109.1 P-loop containing nucleoside triphosphate hydrolase protein [Coniella lustricola]	P41925|RYL2_YARLI	6.78e-53	176	Ras-like GTP-binding protein RYL2 OS=Yarrowia lipolytica (strain CLIB 122 / E 150) OX=284591 GN=RYL2 PE=3 SV=2
Cdip_00904 [mRNA] [translate_table: standard]	493	KOG0538	4.4e-160	460	Energy production and conversion	-	-	GO:0016491(oxidoreductase activity)	K00101 lldD; L-lactate dehydrogenase (cytochrome) [EC:1.1.2.3]	PSS02108.1	6.6e-262	908.7	PSS02108.1 FMN-dependent dehydrogenase-domain-containing protein [Coniella lustricola]	P09437|CYB2_WICAO	0	598	Cytochrome b2, mitochondrial OS=Wickerhamomyces anomalus OX=4927 GN=CYB2 PE=1 SV=2
Cdip_00905 [mRNA] [translate_table: standard]	739	-	-	-	-	-	-	-	K19327 ANO10, TMEM16K; anoctamin-10	PSS02106.1	0	1338.9	PSS02106.1 calcium-activated chloride channel-domain-containing protein [Coniella lustricola]	O13621|YNG5_SCHPO	1.55e-76	263	Uncharacterized protein C691.05c OS=Schizosaccharomyces pombe (strain 972 / ATCC 24843) OX=284812 GN=pi030 PE=4 SV=1
Cdip_00906 [mRNA] [translate_table: standard]	176	KOG4680	1.54e-34	120	General function prediction only	-	-	-	-	PSS02105.1	7.7e-80	302.4	PSS02105.1 ML domain-domain-containing protein [Coniella lustricola]	Q7RZ85|NPC2_NEUCR	3.1e-62	192	Phosphatidylglycerol/phosphatidylinositol transfer protein OS=Neurospora crassa (strain ATCC 24698 / 74-OR23-1A / CBS 708.71 / DSM 1257 / FGSC 987) OX=367110 GN=npc-2 PE=3 SV=1
Cdip_00907 [mRNA] [translate_table: standard]	94	KOG3432	8.32e-33	111	Energy production and conversion	GO:0034220(ion transmembrane transport)	-	-	K02151 ATPeV1F, ATP6S14; V-type H+-transporting ATPase subunit F	PSS02104.1	1.1e-43	181.4	PSS02104.1 vacuolar ATP synthase subunit F [Coniella lustricola]	Q9Y756|VATF_NEUCR	6.74e-51	159	V-type proton ATPase subunit F OS=Neurospora crassa (strain ATCC 24698 / 74-OR23-1A / CBS 708.71 / DSM 1257 / FGSC 987) OX=367110 GN=vma-7 PE=3 SV=1
Cdip_00908 [mRNA] [translate_table: standard]	489	-	-	-	-	-	-	-	-	PSS02103.1	5.3e-179	633.3	PSS02103.1 hypothetical protein BD289DRAFT_269961 [Coniella lustricola]	P87236|MU154_SCHPO	4.45e-15	79.3	Meiotically up-regulated gene 154 protein OS=Schizosaccharomyces pombe (strain 972 / ATCC 24843) OX=284812 GN=mug154 PE=1 SV=1
Cdip_00909 [mRNA] [translate_table: standard]	325	KOG1577	2.27e-103	307	General function prediction only	-	-	-	K17743 XR; D-xylose reductase [EC:1.1.1.307]	PSS02101.1	1.3e-173	614.8	PSS02101.1 NAD(P)H-dependent D-xylose reductase [Coniella lustricola]	G4MZI3|PRD1_MAGO7	4.29e-149	425	NAD(P)H-dependent pentose reductase OS=Magnaporthe oryzae (strain 70-15 / ATCC MYA-4617 / FGSC 8958) OX=242507 GN=PRD1 PE=1 SV=1
Cdip_00910 [mRNA] [translate_table: standard]	421	KOG2445	6.38e-31	122	Nuclear structure; Intracellular trafficking, secretion, and vesicular transport	-	-	GO:0005515(protein binding)	K14299 SEH1; nucleoporin SEH1	PSS02100.1	7e-228	795.4	PSS02100.1 nuclear pore complex subunit [Coniella lustricola]	G0S450|SEH1_CHATD	1.78e-102	317	Nucleoporin SEH1 OS=Chaetomium thermophilum (strain DSM 1495 / CBS 144.50 / IMI 039719) OX=759272 GN=SEH1 PE=3 SV=1
Cdip_00911 [mRNA] [translate_table: standard]	467	KOG2788	4.6e-142	416	Carbohydrate transport and metabolism	-	GO:0016021(integral component of membrane)	GO:0008963(phospho-N-acetylmuramoyl-pentapeptide-transferase activity)	K01001 ALG7; UDP-N-acetylglucosamine--dolichyl-phosphate N-acetylglucosaminephosphotransferase [EC:2.7.8.15]	PSS02099.1	4.8e-246	855.9	PSS02099.1 glycosyl transferase family 4-domain-containing protein [Coniella lustricola]	P07286|GPT_YEAST	1.95e-141	416	UDP-N-acetylglucosamine--dolichyl-phosphate N-acetylglucosaminephosphotransferase OS=Saccharomyces cerevisiae (strain ATCC 204508 / S288c) OX=559292 GN=ALG7 PE=3 SV=1
Cdip_00912 [mRNA] [translate_table: standard]	948	KOG1844	5.1e-17	87.4	General function prediction only	-	-	GO:0005515(protein binding)	K07117 K07117; uncharacterized protein	PSS02098.1	0	1130.9	PSS02098.1 hypothetical protein BD289DRAFT_360195 [Coniella lustricola]	P42948|SET4_YEAST	3.01e-13	77.4	SET domain-containing protein 4 OS=Saccharomyces cerevisiae (strain ATCC 204508 / S288c) OX=559292 GN=SET4 PE=3 SV=1
Cdip_00913 [mRNA] [translate_table: standard]	326	KOG3947	3.15e-28	112	General function prediction only	-	-	GO:0016787(hydrolase activity)	-	PSS02096.1	8.2e-176	622.1	PSS02096.1 calcineurin-like phosphoesterase [Coniella lustricola]	Q5B5P1|RGLC_EMENI	1.67e-50	183	Probable rhamnogalacturonate lyase C OS=Emericella nidulans (strain FGSC A4 / ATCC 38163 / CBS 112.46 / NRRL 194 / M139) OX=227321 GN=rglC PE=3 SV=1
Cdip_00914 [mRNA] [translate_table: standard]	125	-	-	-	-	-	-	-	-	-	-	-	-	-	-	-	-
Cdip_00915 [mRNA] [translate_table: standard]	330	-	-	-	-	-	-	-	-	PSS02095.1	6.7e-77	293.5	PSS02095.1 Pex12 amino terminal region-domain-containing protein [Coniella lustricola]	D4AJR9|EGLX_ARTBC	3.24e-34	133	Endo-1,3(4)-beta-glucanase ARB_04519 OS=Arthroderma benhamiae (strain ATCC MYA-4681 / CBS 112371) OX=663331 GN=ARB_04519 PE=3 SV=1
Cdip_00916 [mRNA] [translate_table: standard]	438	KOG0826	7.11e-30	120	Posttranslational modification, protein turnover, chaperones	-	-	-	K13345 PEX12, PAF3; peroxin-12	PSS02095.1	3.3e-220	770	PSS02095.1 Pex12 amino terminal region-domain-containing protein [Coniella lustricola]	C8VCP8|PEX12_EMENI	6.31e-160	463	Peroxisome assembly protein 12 OS=Emericella nidulans (strain FGSC A4 / ATCC 38163 / CBS 112.46 / NRRL 194 / M139) OX=227321 GN=PEX12 PE=3 SV=1
Cdip_00917 [mRNA] [translate_table: standard]	188	KOG3328	9.09e-11	58.9	General function prediction only	-	-	-	-	PSS02094.1	5.5e-84	316.2	PSS02094.1 HotDog domain-containing protein [Coniella lustricola]	Q9CQR4|ACO13_MOUSE	5.76e-08	52.8	Acyl-coenzyme A thioesterase 13 OS=Mus musculus OX=10090 GN=Acot13 PE=1 SV=1
Cdip_00918 [mRNA] [translate_table: standard]	410	-	-	-	-	-	-	GO:0005515(protein binding)	-	PSS02093.1	1.4e-169	601.7	PSS02093.1 hypothetical protein BD289DRAFT_471181 [Coniella lustricola]	-	-	-	-
Cdip_00919 [mRNA] [translate_table: standard]	1010	-	-	-	-	GO:0006351(transcription, DNA-templated)	GO:0005634(nucleus)	GO:0003677(DNA binding),GO:0008270(zinc ion binding)	-	PSS02092.1	0	1785.4	PSS02092.1 fungal-specific transcription factor domain-domain-containing protein [Coniella lustricola]	Q9US36|KLF1_SCHPO	3.89e-43	172	Zinc finger protein klf1 OS=Schizosaccharomyces pombe (strain 972 / ATCC 24843) OX=284812 GN=klf1 PE=2 SV=1
Cdip_00920 [mRNA] [translate_table: standard]	184	-	-	-	-	-	-	GO:0005515(protein binding)	-	PSS02089.1	1.5e-73	281.6	PSS02089.1 hypothetical protein BD289DRAFT_458189 [Coniella lustricola]	-	-	-	-
Cdip_00921 [mRNA] [translate_table: standard]	557	-	-	-	-	-	-	GO:0031072(heat shock protein binding),GO:0051082(unfolded protein binding)	K03686 dnaJ; molecular chaperone DnaJ	PSS02089.1	1.2e-163	582.4	PSS02089.1 hypothetical protein BD289DRAFT_458189 [Coniella lustricola]	C8V213|MDJ1_EMENI	2.56e-180	522	DnaJ homolog 1, mitochondrial OS=Emericella nidulans (strain FGSC A4 / ATCC 38163 / CBS 112.46 / NRRL 194 / M139) OX=227321 GN=AN10778 PE=3 SV=1
Cdip_00922 [mRNA] [translate_table: standard]	640	-	-	-	-	GO:0006351(transcription, DNA-templated)	GO:0005634(nucleus)	GO:0003677(DNA binding),GO:0008270(zinc ion binding)	-	PSS02088.1	0	1087.8	PSS02088.1 fungal-specific transcription factor domain-domain-containing protein [Coniella lustricola]	I1RF57|AURR2_GIBZE	1.43e-75	258	Aurofusarin cluster transcription factor aurR2 OS=Gibberella zeae (strain PH-1 / ATCC MYA-4620 / FGSC 9075 / NRRL 31084) OX=229533 GN=aurR2 PE=2 SV=1
Cdip_00923 [mRNA] [translate_table: standard]	161	-	-	-	-	GO:0006355(regulation of transcription, DNA-templated)	GO:0005634(nucleus)	GO:0000981(DNA-binding transcription factor activity, RNA polymerase II-specific),GO:0008270(zinc ion binding)	-	PSS02088.1	3.2e-48	197.2	PSS02088.1 fungal-specific transcription factor domain-domain-containing protein [Coniella lustricola]	G4N2A1|TRF1_MAGO7	1.25e-12	67.8	Pyriculol/pyriculariol biosynthesis cluster transcription factor 1 OS=Magnaporthe oryzae (strain 70-15 / ATCC MYA-4617 / FGSC 8958) OX=242507 GN=TRF1 PE=3 SV=2
Cdip_00924 [mRNA] [translate_table: standard]	632	KOG0254	6.27e-55	198	General function prediction only	GO:0055085(transmembrane transport)	GO:0016021(integral component of membrane)	-	-	PSS02087.1	1.9e-261	907.5	PSS02087.1 putative efflux pump antibiotic resistance protein [Coniella lustricola]	Q6UEH3|AFLT_ASPPU	6.73e-163	479	Efflux pump aflT OS=Aspergillus parasiticus (strain ATCC 56775 / NRRL 5862 / SRRC 143 / SU-1) OX=1403190 GN=aflT PE=2 SV=1
Cdip_00925 [mRNA] [translate_table: standard]	661	-	-	-	-	-	-	-	-	PSS02086.1	1.7e-257	894.4	PSS02086.1 hypothetical protein BD289DRAFT_478992 [Coniella lustricola]	Q8NBH2|KY_HUMAN	6.1e-18	91.3	Kyphoscoliosis peptidase OS=Homo sapiens OX=9606 GN=KY PE=1 SV=2
Cdip_00926 [mRNA] [translate_table: standard]	984	-	-	-	-	-	-	-	-	PSS02085.1	0	1393.3	PSS02085.1 hypothetical protein BD289DRAFT_360066 [Coniella lustricola]	-	-	-	-
Cdip_00927 [mRNA] [translate_table: standard]	552	KOG2132	2.1e-47	172	Chromatin structure and dynamics; Signal transduction mechanisms	-	-	-	K10277 KDM8, JMJD5; lysine-specific demethylase 8 [EC:1.14.11.27]	PSS02084.1	1.3e-170	605.5	PSS02084.1 hypothetical protein BD289DRAFT_422524 [Coniella lustricola]	B5XF11|KDM8_SALSA	1.48e-48	176	Lysine-specific demethylase 8 OS=Salmo salar OX=8030 GN=kdm8 PE=2 SV=1
Cdip_00928 [mRNA] [translate_table: standard]	514	KOG0158	3.16e-23	104	Secondary metabolites biosynthesis, transport and catabolism	GO:0055114(oxidation-reduction process)	-	GO:0005506(iron ion binding),GO:0016705(oxidoreductase activity, acting on paired donors, with incorporation or reduction of molecular oxygen),GO:0020037(heme binding)	-	PSS02083.1	6.8e-286	988.4	PSS02083.1 cytochrome P450 [Coniella lustricola]	Q5MNI1|LOLP1_EPIUN	1.86e-97	306	Cytochrome P450 monooxygenase lolP1 OS=Epichloe uncinata OX=5050 GN=lolP1 PE=2 SV=1
Cdip_00929 [mRNA] [translate_table: standard]	199	-	-	-	-	-	-	-	-	PSS02080.1	2.1e-113	414.1	PSS02080.1 methyltransferase [Coniella lustricola]	A7XRZ1|TDIE_EMENI	4.93e-32	120	Probable methyltransferase tdiE OS=Emericella nidulans (strain FGSC A4 / ATCC 38163 / CBS 112.46 / NRRL 194 / M139) OX=227321 GN=tdiE PE=2 SV=1
Cdip_00930 [mRNA] [translate_table: standard]	237	-	-	-	-	-	-	-	-	PSS02079.1	7.6e-115	419.1	PSS02079.1 S-adenosyl-L-methionine-dependent methyltransferase [Coniella lustricola]	A7XRZ1|TDIE_EMENI	3.09e-08	56.6	Probable methyltransferase tdiE OS=Emericella nidulans (strain FGSC A4 / ATCC 38163 / CBS 112.46 / NRRL 194 / M139) OX=227321 GN=tdiE PE=2 SV=1
Cdip_00931 [mRNA] [translate_table: standard]	867	-	-	-	-	GO:0006270(DNA replication initiation)	-	-	K06628 CDC45; cell division control protein 45	PSS02077.1	0	1286.2	PSS02077.1 CDC45-like protein [Coniella lustricola]	O74113|CDC45_SCHPO	1.76e-117	374	Cell division control protein 45 homolog OS=Schizosaccharomyces pombe (strain 972 / ATCC 24843) OX=284812 GN=sna41 PE=1 SV=1
Cdip_00932 [mRNA] [translate_table: standard]	237	-	-	-	-	-	-	-	-	KUI68305.1	1.2e-54	219.2	KUI68305.1 hypothetical protein VM1G_03929 [Valsa mali]	-	-	-	-
Cdip_00933 [mRNA] [translate_table: standard]	189	-	-	-	-	-	-	GO:0005509(calcium ion binding)	K19932 NCS1; neuronal calcium sensor 1	PSS02074.1	5.9e-102	375.9	PSS02074.1 hypothetical protein BD289DRAFT_381963 [Coniella lustricola]	Q09711|NCS1_SCHPO	9.37e-109	311	Calcium-binding protein NCS-1 OS=Schizosaccharomyces pombe (strain 972 / ATCC 24843) OX=284812 GN=ncs1 PE=1 SV=2
Cdip_00934 [mRNA] [translate_table: standard]	691	KOG1180	0	665	Lipid transport and metabolism	-	-	GO:0003824(catalytic activity)	K01897 ACSL, fadD; long-chain acyl-CoA synthetase [EC:6.2.1.3]	PSR79333.1	0	1320.4	PSR79333.1 long-chain-fatty-acid-CoA ligase 1 [Coniella lustricola]	P30624|LCF1_YEAST	0	665	Long-chain-fatty-acid--CoA ligase 1 OS=Saccharomyces cerevisiae (strain ATCC 204508 / S288c) OX=559292 GN=FAA1 PE=1 SV=1
Cdip_00935 [mRNA] [translate_table: standard]	293	-	-	-	-	-	-	-	-	PSR79332.1	1.4e-70	272.3	PSR79332.1 hypothetical protein BD289DRAFT_375628, partial [Coniella lustricola]	-	-	-	-
Cdip_00936 [mRNA] [translate_table: standard]	777	-	-	-	-	-	-	-	K01702 LEU1; 3-isopropylmalate dehydratase [EC:4.2.1.33]	PSR79331.1	0	1501.9	PSR79331.1 3-isopropylmalate dehydratase [Coniella lustricola]	P55251|LEUC_RHIPU	0	1011	3-isopropylmalate dehydratase OS=Rhizomucor pusillus OX=4840 GN=LEUA PE=3 SV=1
Cdip_00937 [mRNA] [translate_table: standard]	1145	KOG1951	0	995	Translation, ribosomal structure and biogenesis	GO:0042254(ribosome biogenesis)	GO:0005634(nucleus)	-	K14569 BMS1; ribosome biogenesis protein BMS1	PSR79330.1	0	1798.9	PSR79330.1 hypothetical protein BD289DRAFT_375624 [Coniella lustricola]	O94653|BMS1_SCHPO	0	1024	Ribosome biogenesis protein bms1 OS=Schizosaccharomyces pombe (strain 972 / ATCC 24843) OX=284812 GN=bms1 PE=1 SV=2
Cdip_00938 [mRNA] [translate_table: standard]	79	-	-	-	-	-	-	-	-	PSR79329.1	8.7e-31	138.3	PSR79329.1 hypothetical protein BD289DRAFT_508650 [Coniella lustricola]	-	-	-	-
Cdip_00939 [mRNA] [translate_table: standard]	430	KOG0787	8.1e-58	196	Signal transduction mechanisms	-	-	-	-	PSR79328.1	9.4e-204	715.3	PSR79328.1 branched-chain alpha-ketoacid dehydrogenase [Coniella lustricola]	Q2KJG8|BCKD_BOVIN	4.33e-59	201	[3-methyl-2-oxobutanoate dehydrogenase [lipoamide]] kinase, mitochondrial OS=Bos taurus OX=9913 GN=BCKDK PE=2 SV=1
Cdip_00940 [mRNA] [translate_table: standard]	1801	KOG2571	1.37e-140	469	Cell wall/membrane/envelope biogenesis	-	GO:0016459(myosin complex)	GO:0003774(motor activity),GO:0005524(ATP binding)	K00698 CHS1; chitin synthase [EC:2.4.1.16]	PSR79327.1	0	3356.6	PSR79327.1 chitin synthase-domain-containing protein [Coniella lustricola]	O13395|CHS6_USTMA	0	1023	Chitin synthase 6 OS=Ustilago maydis (strain 521 / FGSC 9021) OX=237631 GN=CHS6 PE=3 SV=2
Cdip_00941 [mRNA] [translate_table: standard]	1867	KOG2571	6.17e-135	454	Cell wall/membrane/envelope biogenesis	-	GO:0016459(myosin complex)	GO:0003774(motor activity),GO:0005524(ATP binding)	K00698 CHS1; chitin synthase [EC:2.4.1.16]	PSR79326.1	0	3519.6	PSR79326.1 class V chitin synthase [Coniella lustricola]	Q4P9K9|CHS8_USTMA	0	1361	Chitin synthase 8 OS=Ustilago maydis (strain 521 / FGSC 9021) OX=237631 GN=CHS8 PE=3 SV=1
Cdip_00942 [mRNA] [translate_table: standard]	343	-	-	-	-	-	-	GO:0005515(protein binding)	K07393 ECM4, yqjG; glutathionyl-hydroquinone reductase [EC:1.8.5.7]	PSR79325.1	9.1e-194	681.8	PSR79325.1 glutathione S-transferase [Coniella lustricola]	O94524|GTO2_SCHPO	8.16e-126	366	Glutathione S-transferase omega-like 2 OS=Schizosaccharomyces pombe (strain 972 / ATCC 24843) OX=284812 GN=gto2 PE=3 SV=1
Cdip_00943 [mRNA] [translate_table: standard]	1036	KOG2012	0	1226	Posttranslational modification, protein turnover, chaperones	-	-	GO:0008641(ubiquitin-like modifier activating enzyme activity)	K03178 UBE1, UBA1; ubiquitin-activating enzyme E1 [EC:6.2.1.45]	PSR79324.1	0	1942.5	PSR79324.1 hypothetical protein BD289DRAFT_415706 [Coniella lustricola]	P22515|UBA1_YEAST	0	1226	Ubiquitin-activating enzyme E1 1 OS=Saccharomyces cerevisiae (strain ATCC 204508 / S288c) OX=559292 GN=UBA1 PE=1 SV=2
Cdip_00944 [mRNA] [translate_table: standard]	151	-	-	-	-	-	-	-	K09568 FKBP1; FK506-binding protein 1 [EC:5.2.1.8]	RDA95569.1	5.9e-52	209.5	RDA95569.1 hypothetical protein CP533_1235 [Ophiocordyceps sp. 'camponoti-saundersi']	Q6M981|FKB1B_NEUCR	1.49e-56	175	FK506-binding protein 1B OS=Neurospora crassa (strain ATCC 24698 / 74-OR23-1A / CBS 708.71 / DSM 1257 / FGSC 987) OX=367110 GN=fkr-3 PE=3 SV=2
Cdip_00945 [mRNA] [translate_table: standard]	1002	-	-	-	-	-	-	-	-	PSR78007.1	2.7e-84	319.7	PSR78007.1 hypothetical protein BD289DRAFT_133933 [Coniella lustricola]	-	-	-	-
Cdip_00946 [mRNA] [translate_table: standard]	706	-	-	-	-	GO:0055085(transmembrane transport)	GO:0016021(integral component of membrane)	-	-	PSR78006.1	1.1e-198	699.1	PSR78006.1 major facilitator superfamily domain-containing protein, partial [Coniella lustricola]	A0A089FNE5|PRLL_FUNXX	3.59e-47	177	MFS transporter prlL OS=Fungal sp. (strain NRRL 50135) OX=1547289 GN=prlL PE=3 SV=1
Cdip_00947 [mRNA] [translate_table: standard]	386	-	-	-	-	-	-	-	K00852 rbsK, RBKS; ribokinase [EC:2.7.1.15]	PSR78005.1	4.6e-125	453.8	PSR78005.1 Ribokinase-like protein [Coniella lustricola]	O60116|RBSK_SCHPO	3.83e-50	174	Ribokinase OS=Schizosaccharomyces pombe (strain 972 / ATCC 24843) OX=284812 GN=rbk1 PE=3 SV=1
Cdip_00948 [mRNA] [translate_table: standard]	358	-	-	-	-	-	-	-	-	PSR78003.1	4.2e-149	533.5	PSR78003.1 acetyltransferase [Coniella lustricola]	-	-	-	-
Cdip_00949 [mRNA] [translate_table: standard]	154	KOG3467	1.34e-29	105	Chromatin structure and dynamics	-	-	-	K11254 H4; histone H4	PSR78002.1	8.9e-48	195.7	PSR78002.1 histone H4 [Coniella lustricola]	Q8T7J8|H4_EIMTE	3.43e-29	105	Histone H4 OS=Eimeria tenella OX=5802 PE=3 SV=3
Cdip_00950 [mRNA] [translate_table: standard]	354	-	-	-	-	-	-	-	-	PSR78001.1	2e-188	664.1	PSR78001.1 oxidative stress survival, Svf1-like protein [Coniella lustricola]	Q7RX39|SVF1_NEUCR	4.36e-170	481	Survival factor 1 OS=Neurospora crassa (strain ATCC 24698 / 74-OR23-1A / CBS 708.71 / DSM 1257 / FGSC 987) OX=367110 GN=svf-1 PE=3 SV=1
Cdip_00951 [mRNA] [translate_table: standard]	152	KOG3257	4.07e-52	164	Translation, ribosomal structure and biogenesis	GO:0006412(translation)	GO:0005840(ribosome)	GO:0003735(structural constituent of ribosome)	K02867 RP-L11, MRPL11, rplK; large subunit ribosomal protein L11	PSR78000.1	5.3e-77	292.7	PSR78000.1 50S ribosomal protein L11 [Coniella lustricola]	P53875|RM19_YEAST	1.72e-51	164	54S ribosomal protein L19, mitochondrial OS=Saccharomyces cerevisiae (strain ATCC 204508 / S288c) OX=559292 GN=MRPL19 PE=1 SV=1
Cdip_00952 [mRNA] [translate_table: standard]	743	-	-	-	-	GO:0006468(protein phosphorylation)	-	GO:0004672(protein kinase activity),GO:0005524(ATP binding)	-	PSR77999.1	0	1227.2	PSR77999.1 kinase-like domain-containing protein [Coniella lustricola]	O59763|OCA2_SCHPO	2e-135	417	Serine/threonine-protein kinase oca2 OS=Schizosaccharomyces pombe (strain 972 / ATCC 24843) OX=284812 GN=oca2 PE=1 SV=1
Cdip_00953 [mRNA] [translate_table: standard]	97	-	-	-	-	GO:0006457(protein folding)	-	-	K04078 groES, HSPE1; chaperonin GroES	KKY36024.1	6.4e-44	182.2	KKY36024.1 putative hsp10-like protein [Diaporthe ampelina]	O59804|CH10_SCHPO	4.54e-39	128	10 kDa heat shock protein, mitochondrial OS=Schizosaccharomyces pombe (strain 972 / ATCC 24843) OX=284812 GN=hsp10 PE=1 SV=1
Cdip_00954 [mRNA] [translate_table: standard]	646	-	-	-	-	-	-	-	-	PSR77997.1	6.6e-52	211.5	PSR77997.1 hypothetical protein BD289DRAFT_486238 [Coniella lustricola]	-	-	-	-
Cdip_00955 [mRNA] [translate_table: standard]	272	-	-	-	-	-	-	-	-	PSR77995.1	3.6e-60	237.7	PSR77995.1 hypothetical protein BD289DRAFT_486236 [Coniella lustricola]	-	-	-	-
Cdip_00956 [mRNA] [translate_table: standard]	215	KOG4064	9.07e-43	144	Amino acid transport and metabolism	GO:0055114(oxidation-reduction process)	-	GO:0005506(iron ion binding),GO:0016702(oxidoreductase activity, acting on single donors with incorporation of molecular oxygen, incorporation of two atoms of oxygen)	K00456 CDO1; cysteine dioxygenase [EC:1.13.11.20]	PSR77993.1	2.2e-113	414.1	PSR77993.1 RmlC-like cupin domain-containing protein [Coniella lustricola]	D4AN26|CDO_ARTBC	8.62e-69	213	Cysteine dioxygenase OS=Arthroderma benhamiae (strain ATCC MYA-4681 / CBS 112371) OX=663331 GN=CDO1 PE=1 SV=2
Cdip_00957 [mRNA] [translate_table: standard]	370	-	-	-	-	GO:0055085(transmembrane transport)	GO:0016021(integral component of membrane)	-	-	KUI68992.1	2.5e-144	517.7	KUI68992.1 Sulfite efflux pump SSU1 [Valsa mali]	C5G0E3|SSU1_ARTOC	1.26e-101	308	Sulfite efflux pump SSU1 OS=Arthroderma otae (strain ATCC MYA-4605 / CBS 113480) OX=554155 GN=SSU1 PE=3 SV=2
Cdip_00958 [mRNA] [translate_table: standard]	891	KOG1001	1.2e-113	370	Transcription ; Replication, recombination and repair	-	-	GO:0005524(ATP binding),GO:0003676(nucleic acid binding),GO:0008270(zinc ion binding),GO:0016818(hydrolase activity, acting on acid anhydrides, in phosphorus-containing anhydrides)	K15711 SMARCA3, HLTF; SWI/SNF-related matrix-associated actin-dependent regulator of chromatin subfamily A3 [EC:3.6.4.- 2.3.2.27]	PSR78515.1	0	1430.6	PSR78515.1 RAD5-like protein [Coniella lustricola]	Q9FF61|SM3L1_ARATH	5.08e-113	370	Putative SWI/SNF-related matrix-associated actin-dependent regulator of chromatin subfamily A member 3-like 1 OS=Arabidopsis thaliana OX=3702 GN=At5g05130 PE=2 SV=1
Cdip_00959 [mRNA] [translate_table: standard]	767	KOG1160	0	615	Energy production and conversion	-	-	GO:0003824(catalytic activity),GO:0051536(iron-sulfur cluster binding)	K15449 TYW1; tRNA wybutosine-synthesizing protein 1 [EC:4.1.3.44]	PSR78514.1	0	1417.5	PSR78514.1 wyosine base formation [Coniella lustricola]	Q08960|TYW1_YEAST	0	615	S-adenosyl-L-methionine-dependent tRNA 4-demethylwyosine synthase OS=Saccharomyces cerevisiae (strain ATCC 204508 / S288c) OX=559292 GN=TYW1 PE=1 SV=1
Cdip_00960 [mRNA] [translate_table: standard]	180	-	-	-	-	GO:0006605(protein targeting),GO:0006886(intracellular protein transport)	GO:0005742(mitochondrial outer membrane translocase complex)	-	K17770 TOM20; mitochondrial import receptor subunit TOM20	PSR78513.1	3.7e-69	266.9	PSR78513.1 mitochondrial outer membrane translocase complex, subunit Tom20 domain-containing protein [Coniella lustricola]	P35848|TOM20_NEUCR	3.06e-50	162	Mitochondrial import receptor subunit tom20 OS=Neurospora crassa (strain ATCC 24698 / 74-OR23-1A / CBS 708.71 / DSM 1257 / FGSC 987) OX=367110 GN=tom20 PE=3 SV=1
Cdip_00961 [mRNA] [translate_table: standard]	658	KOG2215	8.81e-31	130	Intracellular trafficking, secretion, and vesicular transport	-	-	-	K19986 EXOC8, SEC84; exocyst complex component 8	PSR78512.1	0	1143.3	PSR78512.1 hypothetical protein BD289DRAFT_469516 [Coniella lustricola]	Q4HYZ2|EXO84_GIBZE	0	865	Exocyst complex component EXO84 OS=Gibberella zeae (strain PH-1 / ATCC MYA-4620 / FGSC 9075 / NRRL 31084) OX=229533 GN=EXO84 PE=3 SV=1
Cdip_00962 [mRNA] [translate_table: standard]	328	KOG0371	0	556	Signal transduction mechanisms	-	-	GO:0016787(hydrolase activity)	K19986 EXOC8, SEC84; exocyst complex component 8	PSR78512.1	6.3e-200	702.2	PSR78512.1 hypothetical protein BD289DRAFT_469516 [Coniella lustricola]	P48580|PP2A1_NEUCR	0	649	Serine/threonine-protein phosphatase PP2A catalytic subunit OS=Neurospora crassa (strain ATCC 24698 / 74-OR23-1A / CBS 708.71 / DSM 1257 / FGSC 987) OX=367110 GN=pph-1 PE=3 SV=3
Cdip_00963 [mRNA] [translate_table: standard]	351	-	-	-	-	-	-	-	-	ROW09381.1	3.5e-108	397.5	ROW09381.1 hypothetical protein VMCG_02585 [Valsa malicola]	-	-	-	-
Cdip_00964 [mRNA] [translate_table: standard]	539	-	-	-	-	-	-	-	-	PSR78509.1	6.6e-247	859	PSR78509.1 hypothetical protein BD289DRAFT_121501 [Coniella lustricola]	-	-	-	-
Cdip_00965 [mRNA] [translate_table: standard]	1557	-	-	-	-	GO:0006468(protein phosphorylation)	-	GO:0004672(protein kinase activity),GO:0005524(ATP binding),GO:0005515(protein binding)	K08333 PIK3R4, VPS15; phosphoinositide-3-kinase, regulatory subunit 4 [EC:2.7.11.1]	PSR78508.1	0	2733.4	PSR78508.1 hypothetical protein BD289DRAFT_485992 [Coniella lustricola]	O42900|PPK19_SCHPO	0	602	Serine/threonine-protein kinase ppk19 OS=Schizosaccharomyces pombe (strain 972 / ATCC 24843) OX=284812 GN=ppk19 PE=1 SV=1
Cdip_00966 [mRNA] [translate_table: standard]	247	-	-	-	-	-	-	-	K11092 SNRPA1; U2 small nuclear ribonucleoprotein A'	PSR78507.1	4.4e-121	439.9	PSR78507.1 leucine-rich repeat-domain-containing protein [Coniella lustricola]	Q7S9P4|RU2A_NEUCR	6.04e-127	362	U2 small nuclear ribonucleoprotein A' OS=Neurospora crassa (strain ATCC 24698 / 74-OR23-1A / CBS 708.71 / DSM 1257 / FGSC 987) OX=367110 GN=lea-1 PE=3 SV=1
Cdip_00967 [mRNA] [translate_table: standard]	200	KOG1657	1.65e-07	51.6	Transcription	-	-	-	-	PSR78506.1	2.2e-75	287.7	PSR78506.1 hypothetical protein BD289DRAFT_121325 [Coniella lustricola]	Q6BX14|DPB3_DEBHA	2.64e-16	78.2	DNA polymerase epsilon subunit C OS=Debaryomyces hansenii (strain ATCC 36239 / CBS 767 / JCM 1990 / NBRC 0083 / IGC 2968) OX=284592 GN=DPB3 PE=3 SV=1
Cdip_00968 [mRNA] [translate_table: standard]	834	KOG0475	0	543	Inorganic ion transport and metabolism	GO:0006821(chloride transport),GO:0055085(transmembrane transport)	GO:0016020(membrane)	GO:0005247(voltage-gated chloride channel activity)	K05012 CLCN3_4_5; chloride channel 3/4/5	PSR78505.1	0	1500.3	PSR78505.1 voltage gated chloride channel [Coniella lustricola]	P0C197|CLCNX_USTMA	0	616	Probable chloride channel protein UM03490-D OS=Ustilago maydis (strain 521 / FGSC 9021) OX=237631 GN=UMAG_11084 PE=3 SV=1
Cdip_00969 [mRNA] [translate_table: standard]	870	-	-	-	-	-	-	-	K20246 EGT1; L-histidine Nalpha-methyltransferase / hercynylcysteine S-oxide synthase [EC:2.1.1.44 1.14.99.51]	PSR78504.1	0	1548.1	PSR78504.1 C-type lectin protein [Coniella lustricola]	Q7RX33|EGT1_NEUCR	0	1181	Ergothioneine biosynthesis protein 1 OS=Neurospora crassa (strain ATCC 24698 / 74-OR23-1A / CBS 708.71 / DSM 1257 / FGSC 987) OX=367110 GN=egt-1 PE=1 SV=3
Cdip_00970 [mRNA] [translate_table: standard]	291	KOG4192	1.57e-10	59.7	Function unknown	-	-	GO:0016846(carbon-sulfur lyase activity)	-	PSR80658.1	4.3e-136	490	PSR80658.1 glutathione-dependent formaldehyde-activating enzyme [Coniella lustricola]	Q9CXS4|CENPV_MOUSE	3.15e-07	53.9	Centromere protein V OS=Mus musculus OX=10090 GN=Cenpv PE=1 SV=2
Cdip_00971 [mRNA] [translate_table: standard]	369	KOG1466	5.6e-48	166	Translation, ribosomal structure and biogenesis	GO:0044237(cellular metabolic process)	-	-	K03239 EIF2B1; translation initiation factor eIF-2B subunit alpha	PSR80657.1	6.2e-188	662.5	PSR80657.1 hypothetical protein BD289DRAFT_440385 [Coniella lustricola]	P14741|EI2BA_YEAST	2.37e-47	166	Translation initiation factor eIF-2B subunit alpha OS=Saccharomyces cerevisiae (strain ATCC 204508 / S288c) OX=559292 GN=GCN3 PE=1 SV=1
Cdip_00972 [mRNA] [translate_table: standard]	273	KOG2500	3.01e-29	112	Function unknown	GO:0006897(endocytosis)	GO:0016020(membrane)	-	K20069 NECAP1_2; adaptin ear-binding coat-associated protein 1/2	PSR80656.1	1.9e-80	305.1	PSR80656.1 hypothetical protein BD289DRAFT_484848 [Coniella lustricola]	Q8NC96|NECP1_HUMAN	3.15e-29	114	Adaptin ear-binding coat-associated protein 1 OS=Homo sapiens OX=9606 GN=NECAP1 PE=1 SV=2
Cdip_00973 [mRNA] [translate_table: standard]	362	-	-	-	-	-	-	-	-	PSR80655.1	4.2e-56	224.6	PSR80655.1 hypothetical protein BD289DRAFT_60572 [Coniella lustricola]	-	-	-	-
Cdip_00974 [mRNA] [translate_table: standard]	352	-	-	-	-	-	-	GO:0003824(catalytic activity),GO:0051536(iron-sulfur cluster binding)	K04070 pflX; putative pyruvate formate lyase activating enzyme [EC:1.97.1.4]	PSR80654.1	2e-188	664.1	PSR80654.1 hypothetical protein BD289DRAFT_373695 [Coniella lustricola]	Q58087|Y674_METJA	1.81e-22	99.8	Uncharacterized protein MJ0674 OS=Methanocaldococcus jannaschii (strain ATCC 43067 / DSM 2661 / JAL-1 / JCM 10045 / NBRC 100440) OX=243232 GN=MJ0674 PE=4 SV=1
Cdip_00975 [mRNA] [translate_table: standard]	248	-	-	-	-	-	-	-	-	PSR80653.1	2.3e-90	337.8	PSR80653.1 hypothetical protein BD289DRAFT_373653 [Coniella lustricola]	Q9CR22|TMM42_MOUSE	4.86e-07	51.6	Transmembrane protein 42 OS=Mus musculus OX=10090 GN=Tmem42 PE=2 SV=1
Cdip_00976 [mRNA] [translate_table: standard]	115	-	-	-	-	GO:0006367(transcription initiation from RNA polymerase II promoter)	GO:0005672(transcription factor TFIIA complex)	-	K03123 TFIIA2, GTF2A2, TOA2; transcription initiation factor TFIIA small subunit	PSR80652.1	8.4e-59	231.9	PSR80652.1 transcription initiation factor TFIIA, small subunit [Coniella lustricola]	C7ZPG2|T2AG_NECH7	2.8e-60	183	Transcription initiation factor IIA subunit 2 OS=Nectria haematococca (strain 77-13-4 / ATCC MYA-4622 / FGSC 9596 / MPVI) OX=660122 GN=toa2 PE=3 SV=1
Cdip_00977 [mRNA] [translate_table: standard]	200	-	-	-	-	GO:0015991(ATP hydrolysis coupled proton transport)	GO:0033177(proton-transporting two-sector ATPase complex, proton-transporting domain)	GO:0015078(proton transmembrane transporter activity)	K03661 ATPeV0B, ATP6F; V-type H+-transporting ATPase 21kDa proteolipid subunit	PSR80651.1	2.9e-99	367.1	PSR80651.1 v-ATPase proteolipid subunit [Coniella lustricola]	O14046|VATO_SCHPO	3.59e-81	243	Probable V-type proton ATPase 20 kDa proteolipid subunit OS=Schizosaccharomyces pombe (strain 972 / ATCC 24843) OX=284812 GN=vma16 PE=3 SV=1
Cdip_00978 [mRNA] [translate_table: standard]	166	-	-	-	-	-	-	-	-	-	-	-	-	-	-	-	-
Cdip_00979 [mRNA] [translate_table: standard]	788	KOG2371	1.21e-66	237	Coenzyme transport and metabolism	GO:0032324(molybdopterin cofactor biosynthetic process)	-	-	K15376 GPHN; gephyrin [EC:2.10.1.1 2.7.7.75]	PSR80649.1	2.2e-259	901	PSR80649.1 gephyrin [Coniella lustricola]	Q9NQX3|GEPH_HUMAN	4.22e-66	237	Gephyrin OS=Homo sapiens OX=9606 GN=GPHN PE=1 SV=1
Cdip_00980 [mRNA] [translate_table: standard]	88	-	-	-	-	GO:0008033(tRNA processing)	-	GO:0004540(ribonuclease activity)	K03537 POP5; ribonuclease P/MRP protein subunit POP5 [EC:3.1.26.5]	PSR80648.1	3.9e-32	142.9	PSR80648.1 Rpp14/Pop5 family protein [Coniella lustricola]	-	-	-	-
Cdip_00981 [mRNA] [translate_table: standard]	347	KOG1533	3.4e-115	339	General function prediction only	-	-	-	K06883 K06883; uncharacterized protein	PSR80647.1	6.6e-184	649	PSR80647.1 hypothetical protein BD289DRAFT_373699 [Coniella lustricola]	Q08726|GPN2_YEAST	1.44e-114	339	GPN-loop GTPase 2 OS=Saccharomyces cerevisiae (strain ATCC 204508 / S288c) OX=559292 GN=GPN2 PE=1 SV=1
Cdip_00982 [mRNA] [translate_table: standard]	352	KOG1036	1.41e-78	245	Cell cycle control, cell division, chromosome partitioning	-	-	GO:0005515(protein binding)	K02180 BUB3; cell cycle arrest protein BUB3	ROW14502.1	7.2e-178	629	ROW14502.1 hypothetical protein VPNG_03173 [Cytospora leucostoma]	Q9C701|BUB32_ARATH	6e-78	245	Mitotic checkpoint protein BUB3.2 OS=Arabidopsis thaliana OX=3702 GN=BUB3.2 PE=2 SV=1
Cdip_00983 [mRNA] [translate_table: standard]	651	KOG4155	3.19e-101	325	General function prediction only	-	-	GO:0005515(protein binding)	K17970 MDV1, FIS2; mitochondrial division protein 1	PSR80645.1	0	1082	PSR80645.1 WD40-repeat-containing domain protein [Coniella lustricola]	Q7S8R5|MDV1_NEUCR	0	1001	Mitochondrial division protein 1 OS=Neurospora crassa (strain ATCC 24698 / 74-OR23-1A / CBS 708.71 / DSM 1257 / FGSC 987) OX=367110 GN=mdv1 PE=3 SV=2
Cdip_00984 [mRNA] [translate_table: standard]	268	KOG0795	5.93e-72	222	Amino acid transport and metabolism	-	-	-	K01850 E5.4.99.5; chorismate mutase [EC:5.4.99.5]	PSR80644.1	2.3e-139	500.7	PSR80644.1 chorismate mutase [Coniella lustricola]	P32178|CHMU_YEAST	2.51e-71	222	Chorismate mutase OS=Saccharomyces cerevisiae (strain ATCC 204508 / S288c) OX=559292 GN=ARO7 PE=1 SV=1
Cdip_00985 [mRNA] [translate_table: standard]	289	-	-	-	-	-	-	-	K15262 BCP1, BCCIP; protein BCP1	PSR80643.1	2.3e-150	537.3	PSR80643.1 p21-C-terminal region-binding protein-domain-containing protein [Coniella lustricola]	Q2H137|BCP1_CHAGB	3.46e-129	371	Protein BCP1 OS=Chaetomium globosum (strain ATCC 6205 / CBS 148.51 / DSM 1962 / NBRC 6347 / NRRL 1970) OX=306901 GN=BCP1 PE=3 SV=1
Cdip_00986 [mRNA] [translate_table: standard]	642	-	-	-	-	-	-	-	-	PSR80642.1	2.2e-180	638.3	PSR80642.1 hypothetical protein BD289DRAFT_373642 [Coniella lustricola]	-	-	-	-
Cdip_00987 [mRNA] [translate_table: standard]	366	-	-	-	-	-	-	-	-	PSR80641.1	3.8e-105	387.5	PSR80641.1 hypothetical protein BD289DRAFT_60274 [Coniella lustricola]	-	-	-	-
Cdip_00988 [mRNA] [translate_table: standard]	398	-	-	-	-	GO:0006355(regulation of transcription, DNA-templated)	-	GO:0008270(zinc ion binding),GO:0043565(sequence-specific DNA binding)	-	PSR80639.1	3.7e-146	523.9	PSR80639.1 hypothetical protein BD289DRAFT_60247 [Coniella lustricola]	Q1K8E7|SREA_NEUCR	1.68e-107	331	GATA-type transcription factor sre OS=Neurospora crassa (strain ATCC 24698 / 74-OR23-1A / CBS 708.71 / DSM 1257 / FGSC 987) OX=367110 GN=sre PE=1 SV=1
Cdip_00989 [mRNA] [translate_table: standard]	130	-	-	-	-	-	-	-	-	PSR80638.1	4.3e-59	233	PSR80638.1 Golgi apparatus membrane protein TVP15 [Coniella lustricola]	O14223|TVP15_SCHPO	1.51e-19	81.3	Golgi apparatus membrane protein tvp15 OS=Schizosaccharomyces pombe (strain 972 / ATCC 24843) OX=284812 GN=tvp15 PE=3 SV=2
Cdip_00990 [mRNA] [translate_table: standard]	379	KOG0143	4.1e-37	137	Secondary metabolites biosynthesis, transport and catabolism; General function prediction only	GO:0055114(oxidation-reduction process)	-	GO:0016491(oxidoreductase activity)	-	ROW09607.1	2.2e-156	557.8	ROW09607.1 hypothetical protein VMCG_02574 [Valsa malicola]	C8VK14|HXNY_EMENI	1.83e-51	178	2-oxoglutarate-Fe(II) type oxidoreductase hxnY OS=Emericella nidulans (strain FGSC A4 / ATCC 38163 / CBS 112.46 / NRRL 194 / M139) OX=227321 GN=hxnY PE=2 SV=1
Cdip_00991 [mRNA] [translate_table: standard]	463	-	-	-	-	-	-	-	K01956 carA, CPA1; carbamoyl-phosphate synthase small subunit [EC:6.3.5.5]	PSR80637.1	2.1e-246	857.1	PSR80637.1 class I glutamine amidotransferase-like protein [Coniella lustricola]	Q2H132|CARA_CHAGB	0	790	Carbamoyl-phosphate synthase arginine-specific small chain OS=Chaetomium globosum (strain ATCC 6205 / CBS 148.51 / DSM 1962 / NBRC 6347 / NRRL 1970) OX=306901 GN=CPA1 PE=3 SV=1
Cdip_00992 [mRNA] [translate_table: standard]	258	KOG3180	6.75e-94	278	Energy production and conversion	-	-	-	K03521 fixA, etfB; electron transfer flavoprotein beta subunit	POS80717.1	3e-125	453.8	POS80717.1 electron transfer flavoprotein subunit beta [Diaporthe helianthi]	P53575|ETFB_BRADU	1.36e-96	286	Electron transfer flavoprotein subunit beta OS=Bradyrhizobium diazoefficiens (strain JCM 10833 / IAM 13628 / NBRC 14792 / USDA 110) OX=224911 GN=etfB PE=3 SV=2
Cdip_00993 [mRNA] [translate_table: standard]	320	KOG0704	9.62e-32	122	Cytoskeleton; Intracellular trafficking, secretion, and vesicular transport; Signal transduction mechanisms	-	-	-	K12492 ARFGAP1; ADP-ribosylation factor GTPase-activating protein 1	PSR80634.1	9e-127	459.1	PSR80634.1 zinc finger protein gcs1 [Coniella lustricola]	P35197|GCS1_YEAST	4.08e-31	122	ADP-ribosylation factor GTPase-activating protein GCS1 OS=Saccharomyces cerevisiae (strain ATCC 204508 / S288c) OX=559292 GN=GCS1 PE=1 SV=1
Cdip_00994 [mRNA] [translate_table: standard]	349	-	-	-	-	-	-	GO:0003676(nucleic acid binding)	-	PSR80633.1	9.2e-133	479.2	PSR80633.1 hypothetical protein BD289DRAFT_484828 [Coniella lustricola]	Q9HEQ9|TCG1_SCHPO	9.45e-31	122	Single-stranded TG1-3 DNA-binding protein OS=Schizosaccharomyces pombe (strain 972 / ATCC 24843) OX=284812 GN=tcg1 PE=1 SV=3
Cdip_00995 [mRNA] [translate_table: standard]	763	-	-	-	-	GO:0055114(oxidation-reduction process)	-	GO:0016491(oxidoreductase activity),GO:0010181(FMN binding)	-	PSR80632.1	0	1189.9	PSR80632.1 hypothetical protein BD289DRAFT_373696 [Coniella lustricola]	Q5BB41|NDOR1_EMENI	6.94e-140	429	NADPH-dependent diflavin oxidoreductase 1 OS=Emericella nidulans (strain FGSC A4 / ATCC 38163 / CBS 112.46 / NRRL 194 / M139) OX=227321 GN=tah18 PE=3 SV=3
Cdip_00996 [mRNA] [translate_table: standard]	545	-	-	-	-	-	-	-	-	PSR80631.1	2.1e-83	315.8	PSR80631.1 hypothetical protein BD289DRAFT_455186 [Coniella lustricola]	-	-	-	-
Cdip_00997 [mRNA] [translate_table: standard]	93	-	-	-	-	-	-	-	-	-	-	-	-	-	-	-	-
Cdip_00998 [mRNA] [translate_table: standard]	1115	-	-	-	-	-	-	GO:0005515(protein binding)	-	PSR80629.1	0	1696	PSR80629.1 hypothetical protein BD289DRAFT_373662 [Coniella lustricola]	Q9P7W4|POF10_SCHPO	2.47e-11	71.6	F-box/WD repeat-containing protein pof10 OS=Schizosaccharomyces pombe (strain 972 / ATCC 24843) OX=284812 GN=pof10 PE=1 SV=1
Cdip_00999 [mRNA] [translate_table: standard]	70	-	-	-	-	-	-	-	-	-	-	-	-	-	-	-	-
Cdip_01000 [mRNA] [translate_table: standard]	634	-	-	-	-	-	-	-	-	PSR77293.1	7.3e-221	772.7	PSR77293.1 hypothetical protein BD289DRAFT_445541 [Coniella lustricola]	-	-	-	-
Cdip_01001 [mRNA] [translate_table: standard]	391	-	-	-	-	-	-	-	-	PSR77294.1	8.3e-167	592.4	PSR77294.1 hypothetical protein BD289DRAFT_445543 [Coniella lustricola]	O74851|ADG3_SCHPO	8.85e-96	312	Probable secreted beta-glucosidase adg3 OS=Schizosaccharomyces pombe (strain 972 / ATCC 24843) OX=284812 GN=adg3 PE=2 SV=1
Cdip_01002 [mRNA] [translate_table: standard]	539	KOG2688	7.31e-24	105	Cell cycle control, cell division, chromosome partitioning	-	-	-	-	PSR77295.1	1.1e-275	954.5	PSR77295.1 PCI domain-containing protein [Coniella lustricola]	Q5FWP8|PCID2_XENLA	1.1e-23	106	PCI domain-containing protein 2 OS=Xenopus laevis OX=8355 GN=pcid2 PE=2 SV=1
Cdip_01003 [mRNA] [translate_table: standard]	435	KOG1390	1.64e-137	401	Lipid transport and metabolism	-	-	GO:0016747(transferase activity, transferring acyl groups other than amino-acyl groups)	K00626 E2.3.1.9, atoB; acetyl-CoA C-acetyltransferase [EC:2.3.1.9]	PSR77296.1	4.1e-223	779.6	PSR77296.1 acetyl-CoA C-acetyltransferase [Coniella lustricola]	Q6NU46|THILA_XENLA	2.02e-148	431	Acetyl-CoA acetyltransferase A, mitochondrial OS=Xenopus laevis OX=8355 GN=acat1-a PE=2 SV=1
Cdip_01004 [mRNA] [translate_table: standard]	120	-	-	-	-	-	-	-	K10573 UBE2A, UBC2, RAD6A; ubiquitin-conjugating enzyme E2 A [EC:2.3.2.23]	PSR77297.1	4.1e-64	249.6	PSR77297.1 ubiquitin-conjugating enzyme/RWD-like protein [Coniella lustricola]	P52493|UBC2_NEUCR	8.76e-85	246	Ubiquitin-conjugating enzyme E2 2 OS=Neurospora crassa (strain ATCC 24698 / 74-OR23-1A / CBS 708.71 / DSM 1257 / FGSC 987) OX=367110 GN=mus-8 PE=3 SV=4
Cdip_01005 [mRNA] [translate_table: standard]	922	-	-	-	-	GO:0007018(microtubule-based movement)	-	GO:0003777(microtubule motor activity),GO:0005524(ATP binding),GO:0008017(microtubule binding)	K10396 KIF5; kinesin family member 5	PSR77298.1	0	1557.7	PSR77298.1 kinesin heavy chain [Coniella lustricola]	Q86Z98|KINH_GIBMO	0	1522	Kinesin heavy chain OS=Gibberella moniliformis OX=117187 GN=KLP1 PE=3 SV=1
Cdip_01006 [mRNA] [translate_table: standard]	425	-	-	-	-	-	-	-	-	PSR77299.1	2.9e-165	587.4	PSR77299.1 hypothetical protein BD289DRAFT_445553 [Coniella lustricola]	-	-	-	-
Cdip_01007 [mRNA] [translate_table: standard]	202	-	-	-	-	-	-	-	-	PSR77300.1	4.3e-74	283.5	PSR77300.1 hypothetical protein BD289DRAFT_445556 [Coniella lustricola]	A0A0E3D8L9|PC15_PENCR	2.23e-50	167	Short-chain dehydrogenase PC-15 OS=Penicillium crustosum OX=36656 GN=PC-15 PE=3 SV=1
Cdip_01008 [mRNA] [translate_table: standard]	1168	-	-	-	-	-	-	GO:0016788(hydrolase activity, acting on ester bonds)	-	PSR77301.1	0	2065.4	PSR77301.1 PGAP1-like protein-domain-containing protein [Coniella lustricola]	Q7SAM0|BST1_NEUCR	0	1447	GPI inositol-deacylase OS=Neurospora crassa (strain ATCC 24698 / 74-OR23-1A / CBS 708.71 / DSM 1257 / FGSC 987) OX=367110 GN=bst-1 PE=3 SV=1
Cdip_01009 [mRNA] [translate_table: standard]	1183	KOG1978	1.61e-92	318	Replication, recombination and repair	GO:0006298(mismatch repair)	-	GO:0005524(ATP binding),GO:0030983(mismatched DNA binding)	K10858 PMS2; DNA mismatch repair protein PMS2	PSR80455.1	0	1229.5	PSR80455.1 hypothetical protein BD289DRAFT_440753, partial [Coniella lustricola]	P54278|PMS2_HUMAN	7.17e-92	318	Mismatch repair endonuclease PMS2 OS=Homo sapiens OX=9606 GN=PMS2 PE=1 SV=2
Cdip_01010 [mRNA] [translate_table: standard]	1123	-	-	-	-	GO:0006351(transcription, DNA-templated),GO:0006355(regulation of transcription, DNA-templated)	GO:0005634(nucleus)	GO:0003677(DNA binding),GO:0008270(zinc ion binding),GO:0000981(DNA-binding transcription factor activity, RNA polymerase II-specific)	-	PSR80454.1	0	1466.8	PSR80454.1 fungal-specific transcription factor domain-domain-containing protein [Coniella lustricola]	P52958|CTF1A_FUSSO	0	1274	Cutinase transcription factor 1 alpha OS=Fusarium solani subsp. pisi OX=70791 GN=CTF1-ALPHA PE=2 SV=1
Cdip_01011 [mRNA] [translate_table: standard]	993	KOG2124	0	770	Signal transduction mechanisms	GO:0006506(GPI anchor biosynthetic process)	GO:0005789(endoplasmic reticulum membrane)	GO:0016740(transferase activity),GO:0003824(catalytic activity)	K05285 PIGN; phosphatidylinositol glycan, class N [EC:2.7.-.-]	PSR80451.1	0	1739.5	PSR80451.1 GPI ethanolamine phosphate transferase 1 [Coniella lustricola]	Q7SAP1|MCD4_NEUCR	0	1461	GPI ethanolamine phosphate transferase 1 OS=Neurospora crassa (strain ATCC 24698 / 74-OR23-1A / CBS 708.71 / DSM 1257 / FGSC 987) OX=367110 GN=mcd-4 PE=3 SV=1
Cdip_01012 [mRNA] [translate_table: standard]	143	-	-	-	-	-	-	-	K11827 AP2S1; AP-2 complex subunit sigma-1	PSR80450.1	3.2e-76	290	PSR80450.1 clathrin adaptor complex small chain-domain-containing protein [Coniella lustricola]	Q7SAQ1|AP2S_NEUCR	1.23e-100	287	AP-2 complex subunit sigma OS=Neurospora crassa (strain ATCC 24698 / 74-OR23-1A / CBS 708.71 / DSM 1257 / FGSC 987) OX=367110 GN=aps-2 PE=3 SV=1
Cdip_01013 [mRNA] [translate_table: standard]	376	-	-	-	-	-	-	-	-	KUI68115.1	4.2e-06	58.5	KUI68115.1 hypothetical protein VM1G_04029 [Valsa mali]	-	-	-	-
Cdip_01014 [mRNA] [translate_table: standard]	297	KOG2027	3.33e-36	134	Cytoskeleton	GO:0015031(protein transport)	-	-	K19476 IST1; vacuolar protein sorting-associated protein IST1	PSR80449.1	4.4e-144	516.5	PSR80449.1 regulator of Vps4 activity in the MVB pathway-domain-containing protein [Coniella lustricola]	Q3ZBV1|IST1_BOVIN	1.3e-35	134	IST1 homolog OS=Bos taurus OX=9913 GN=IST1 PE=2 SV=1
Cdip_01015 [mRNA] [translate_table: standard]	389	-	-	-	-	GO:0032259(methylation)	-	GO:0008168(methyltransferase activity)	K18203 LCMT1; [phosphatase 2A protein]-leucine-carboxy methyltransferase [EC:2.1.1.233]	PSR80448.1	2.1e-154	551.2	PSR80448.1 S-adenosyl-L-methionine-dependent methyltransferase [Coniella lustricola]	Q4ICG8|LCMT1_GIBZE	2.14e-132	387	Leucine carboxyl methyltransferase 1 OS=Gibberella zeae (strain PH-1 / ATCC MYA-4620 / FGSC 9075 / NRRL 31084) OX=229533 GN=PPM1 PE=3 SV=1
Cdip_01016 [mRNA] [translate_table: standard]	323	-	-	-	-	GO:0006366(transcription by RNA polymerase II)	-	-	K11313 SUPT3H, SPT3; transcription initiation protein SPT3	PSR80447.1	6.2e-168	595.9	PSR80447.1 transcription initiation factor IID, 18kD subunit-domain-containing protein [Coniella lustricola]	O14311|SPT3_SCHPO	6.1e-98	294	SAGA complex subunit spt3 OS=Schizosaccharomyces pombe (strain 972 / ATCC 24843) OX=284812 GN=spt3 PE=1 SV=2
Cdip_01017 [mRNA] [translate_table: standard]	611	KOG3717	1.04e-145	438	Lipid transport and metabolism	-	-	-	K00624 E2.3.1.7; carnitine O-acetyltransferase [EC:2.3.1.7]	PSR80446.1	0	1183.7	PSR80446.1 putative carnitine O-acetyltransferase precursor [Coniella lustricola]	Q00614|CACP_CANTR	0	559	Carnitine O-acetyltransferase, mitochondrial OS=Candida tropicalis OX=5482 GN=CAT2 PE=3 SV=1
Cdip_01018 [mRNA] [translate_table: standard]	538	-	-	-	-	GO:0007010(cytoskeleton organization)	-	GO:0003779(actin binding)	K17261 CAP1_2, SRV2; adenylyl cyclase-associated protein	PSR80445.1	2e-219	767.7	PSR80445.1 adenylate cyclase associated N terminal-domain-containing protein [Coniella lustricola]	P36621|CAP_SCHPO	1.7e-113	350	Adenylyl cyclase-associated protein OS=Schizosaccharomyces pombe (strain 972 / ATCC 24843) OX=284812 GN=cap1 PE=1 SV=1
Cdip_01019 [mRNA] [translate_table: standard]	110	-	-	-	-	-	-	-	-	PSR97195.1	1.3e-24	118.2	PSR97195.1 hypothetical protein BD289DRAFT_451037 [Coniella lustricola]	-	-	-	-
Cdip_01020 [mRNA] [translate_table: standard]	398	-	-	-	-	-	-	-	-	RTE72690.1	7.9e-173	612.5	RTE72690.1 hypothetical protein BHE90_012886 [Fusarium euwallaceae]	-	-	-	-
Cdip_01021 [mRNA] [translate_table: standard]	694	-	-	-	-	-	-	GO:0005515(protein binding)	K11649 SMARCC; SWI/SNF related-matrix-associated actin-dependent regulator of chromatin subfamily C	PSR78018.1	0	1170.2	PSR78018.1 SWI/SNF complex-like protein [Coniella lustricola]	O14470|SSR2_SCHPO	7.35e-98	313	SWI/SNF and RSC complexes subunit ssr2 OS=Schizosaccharomyces pombe (strain 972 / ATCC 24843) OX=284812 GN=ssr2 PE=1 SV=3
Cdip_01022 [mRNA] [translate_table: standard]	352	-	-	-	-	-	-	-	K03522 fixB, etfA; electron transfer flavoprotein alpha subunit	PSR78019.1	3.5e-180	636.7	PSR78019.1 hypothetical protein BD289DRAFT_444505 [Coniella lustricola]	P78790|ETFA_SCHPO	1.66e-125	367	Probable electron transfer flavoprotein subunit alpha, mitochondrial OS=Schizosaccharomyces pombe (strain 972 / ATCC 24843) OX=284812 GN=SPAC27D7.06 PE=2 SV=3
Cdip_01023 [mRNA] [translate_table: standard]	566	-	-	-	-	-	-	-	K18914 FDXR; adrenodoxin-NADP+ reductase [EC:1.18.1.6]	PSR78020.1	2.3e-234	817.4	PSR78020.1 hypothetical protein BD289DRAFT_444507 [Coniella lustricola]	O59710|ADRO_SCHPO	5.63e-100	313	Probable NADPH:adrenodoxin oxidoreductase, mitochondrial OS=Schizosaccharomyces pombe (strain 972 / ATCC 24843) OX=284812 GN=arh1 PE=3 SV=1
Cdip_01024 [mRNA] [translate_table: standard]	656	-	-	-	-	-	-	-	-	PSR78021.1	1.4e-235	821.6	PSR78021.1 hypothetical protein BD289DRAFT_444509 [Coniella lustricola]	-	-	-	-
Cdip_01025 [mRNA] [translate_table: standard]	510	-	-	-	-	-	-	GO:0005515(protein binding)	-	PSR78022.1	2e-136	491.9	PSR78022.1 chromosome segregation protein Csm1/Pcs1-domain-containing protein [Coniella lustricola]	O13684|PCS1_SCHPO	2.89e-11	67.4	Monopolin complex subunit pcs1 OS=Schizosaccharomyces pombe (strain 972 / ATCC 24843) OX=284812 GN=pcs1 PE=1 SV=4
Cdip_01026 [mRNA] [translate_table: standard]	416	KOG0737	5.85e-106	318	Posttranslational modification, protein turnover, chaperones	-	-	GO:0005524(ATP binding)	-	PSR78023.1	7.2e-209	732.3	PSR78023.1 ATPase family AAA domain-containing protein 1 [Coniella lustricola]	P28737|MSP1_YEAST	2.48e-105	318	Protein MSP1 OS=Saccharomyces cerevisiae (strain ATCC 204508 / S288c) OX=559292 GN=MSP1 PE=1 SV=2
Cdip_01027 [mRNA] [translate_table: standard]	522	KOG1790	3.08e-69	232	Translation, ribosomal structure and biogenesis	GO:0055085(transmembrane transport)	GO:0016020(membrane)	GO:0022857(transmembrane transporter activity)	-	PSR78024.1	4e-257	892.9	PSR78024.1 permease [Coniella lustricola]	P17064|FCY2_YEAST	1.31e-68	232	Purine-cytosine permease FCY2 OS=Saccharomyces cerevisiae (strain ATCC 204508 / S288c) OX=559292 GN=FCY2 PE=1 SV=2
Cdip_01028 [mRNA] [translate_table: standard]	858	-	-	-	-	-	-	-	-	PSR78026.1	3.5e-218	764.2	PSR78026.1 hypothetical protein BD289DRAFT_486228 [Coniella lustricola]	-	-	-	-
Cdip_01029 [mRNA] [translate_table: standard]	154	KOG3364	2.11e-40	134	Cell wall/membrane/envelope biogenesis	-	-	-	K17969 FIS1, TTC11, MDV2; mitochondrial fission 1 protein	PSR78027.1	1.1e-77	295	PSR78027.1 mitochondria fission 1 protein [Coniella lustricola]	Q7S8M1|FIS1_NEUCR	4.59e-94	271	Mitochondrial fission 1 protein OS=Neurospora crassa (strain ATCC 24698 / 74-OR23-1A / CBS 708.71 / DSM 1257 / FGSC 987) OX=367110 GN=mtp-2 PE=3 SV=1
Cdip_01030 [mRNA] [translate_table: standard]	203	-	-	-	-	-	-	-	K11557 SPC24; kinetochore protein Spc24, fungi type	PSR78028.1	1.3e-94	351.7	PSR78028.1 Spc24 subunit of Ndc80-domain-containing protein [Coniella lustricola]	Q4IBU5|SPC24_GIBZE	2.29e-89	263	Probable kinetochore protein SPC24 OS=Gibberella zeae (strain PH-1 / ATCC MYA-4620 / FGSC 9075 / NRRL 31084) OX=229533 GN=SPC24 PE=3 SV=1
Cdip_01031 [mRNA] [translate_table: standard]	309	-	-	-	-	-	-	-	-	PSR78029.1	6.8e-63	246.9	PSR78029.1 hypothetical protein BD289DRAFT_417125 [Coniella lustricola]	-	-	-	-
Cdip_01032 [mRNA] [translate_table: standard]	87	-	-	-	-	-	-	-	-	PMD22666.1	4.7e-30	136	PMD22666.1 kinase-like protein [Pezoloma ericae]	-	-	-	-
Cdip_01033 [mRNA] [translate_table: standard]	456	-	-	-	-	-	-	GO:0016788(hydrolase activity, acting on ester bonds)	-	PSR78030.1	4.1e-157	560.5	PSR78030.1 hypothetical protein BD289DRAFT_355546, partial [Coniella lustricola]	P41890|SCN1_SCHPO	8.74e-58	196	Cut9-interacting protein scn1 OS=Schizosaccharomyces pombe (strain 972 / ATCC 24843) OX=284812 GN=scn1 PE=3 SV=2
Cdip_01034 [mRNA] [translate_table: standard]	446	KOG1397	4.81e-54	187	Inorganic ion transport and metabolism	GO:0055085(transmembrane transport)	GO:0016021(integral component of membrane)	-	K07300 chaA, CAX; Ca2+:H+ antiporter	PSR78031.1	3e-205	720.3	PSR78031.1 Ca2+ transporter [Coniella lustricola]	Q99385|VCX1_YEAST	2.04e-53	187	Vacuolar calcium ion transporter OS=Saccharomyces cerevisiae (strain ATCC 204508 / S288c) OX=559292 GN=VCX1 PE=1 SV=1
Cdip_01035 [mRNA] [translate_table: standard]	268	-	-	-	-	-	-	-	-	PSR76549.1	2.2e-41	175.3	PSR76549.1 hypothetical protein BD289DRAFT_456947 [Coniella lustricola]	-	-	-	-
Cdip_01036 [mRNA] [translate_table: standard]	424	KOG2693	3.99e-49	173	Inorganic ion transport and metabolism	GO:0030001(metal ion transport),GO:0055085(transmembrane transport)	GO:0016020(membrane)	GO:0046873(metal ion transmembrane transporter activity)	K14713 SLC39A7, KE4, ZIP7; solute carrier family 39 (zinc transporter), member 7	PSR76548.1	2.1e-187	661	PSR76548.1 catecholamines up [Coniella lustricola]	Q9XUC4|ZPT71_CAEEL	6.47e-49	174	Zinc transporter zipt-7.1 OS=Caenorhabditis elegans OX=6239 GN=zipt-7.1 PE=1 SV=2
Cdip_01037 [mRNA] [translate_table: standard]	1098	KOG4412	1.04e-08	58.9	Posttranslational modification, protein turnover, chaperones	-	-	-	-	KPM38335.1	4.1e-94	352.4	KPM38335.1 hypothetical protein AK830_g8228 [Neonectria ditissima]	Q00808|HETE1_PODAS	3.82e-24	114	Vegetative incompatibility protein HET-E-1 OS=Podospora anserina OX=5145 GN=HET-E1 PE=4 SV=1
Cdip_01038 [mRNA] [translate_table: standard]	451	-	-	-	-	-	-	-	K01199 EGLC; glucan endo-1,3-beta-D-glucosidase [EC:3.2.1.39]	PSR76547.1	2.9e-155	554.3	PSR76547.1 glycoside hydrolase superfamily [Coniella lustricola]	Q2UUZ1|EGLC_ASPOR	8.68e-139	409	Probable glucan endo-1,3-beta-glucosidase eglC OS=Aspergillus oryzae (strain ATCC 42149 / RIB 40) OX=510516 GN=eglC PE=3 SV=1
Cdip_01039 [mRNA] [translate_table: standard]	1536	-	-	-	-	GO:0055085(transmembrane transport)	GO:0016021(integral component of membrane)	GO:0005524(ATP binding),GO:0016887(ATPase activity),GO:0042626(ATPase activity, coupled to transmembrane movement of substances)	-	PSR76546.1	0	1956	PSR76546.1 P-loop containing nucleoside triphosphate hydrolase protein [Coniella lustricola]	Q9P7V2|ABC4_SCHPO	0	739	ATP-binding cassette transporter abc4 OS=Schizosaccharomyces pombe (strain 972 / ATCC 24843) OX=284812 GN=abc4 PE=3 SV=1
Cdip_01040 [mRNA] [translate_table: standard]	1523	-	-	-	-	GO:0006629(lipid metabolic process)	-	-	K14676 NTE, NRE; lysophospholipid hydrolase [EC:3.1.1.5]	PSR76545.1	0	2729.5	PSR76545.1 lysophospholipase NTE1 [Coniella lustricola]	Q2H0D3|NTE1_CHAGB	0	2083	Lysophospholipase NTE1 OS=Chaetomium globosum (strain ATCC 6205 / CBS 148.51 / DSM 1962 / NBRC 6347 / NRRL 1970) OX=306901 GN=NTE1 PE=3 SV=2
Cdip_01041 [mRNA] [translate_table: standard]	274	-	-	-	-	-	-	-	-	PSR76544.1	6.7e-38	163.7	PSR76544.1 hypothetical protein BD289DRAFT_172418 [Coniella lustricola]	-	-	-	-
Cdip_01042 [mRNA] [translate_table: standard]	569	KOG0628	4.84e-131	392	Amino acid transport and metabolism	GO:0019752(carboxylic acid metabolic process)	-	GO:0016831(carboxy-lyase activity),GO:0030170(pyridoxal phosphate binding)	K01593 DDC, TDC; aromatic-L-amino-acid/L-tryptophan decarboxylase [EC:4.1.1.28 4.1.1.105]	PSR81990.1	1.3e-269	934.5	PSR81990.1 pyridoxal-dependent decarboxylase-like protein [Coniella lustricola]	Q8RY79|TYDC1_ARATH	4.75e-130	392	Tyrosine decarboxylase 1 OS=Arabidopsis thaliana OX=3702 GN=ELI5 PE=1 SV=1
Cdip_01043 [mRNA] [translate_table: standard]	714	KOG1278	7.08e-153	459	Intracellular trafficking, secretion, and vesicular transport	-	GO:0016021(integral component of membrane)	-	K17086 TM9SF2_4; transmembrane 9 superfamily member 2/4	PSR81989.1	0	1230.3	PSR81989.1 endomembrane protein 70 [Coniella lustricola]	Q8BH24|TM9S4_MOUSE	8.12e-154	463	Transmembrane 9 superfamily member 4 OS=Mus musculus OX=10090 GN=Tm9sf4 PE=1 SV=1
Cdip_01044 [mRNA] [translate_table: standard]	532	-	-	-	-	-	-	-	-	PSR81988.1	1.2e-195	688.7	PSR81988.1 hypothetical protein BD289DRAFT_344849, partial [Coniella lustricola]	-	-	-	-
Cdip_01045 [mRNA] [translate_table: standard]	2231	KOG0370	0	2933	General function prediction only	GO:0006520(cellular amino acid metabolic process)	-	GO:0016743(carboxyl- or carbamoyltransferase activity),GO:0016597(amino acid binding),GO:0005524(ATP binding)	K11541 URA2; carbamoyl-phosphate synthase / aspartate carbamoyltransferase [EC:6.3.5.5 2.1.3.2]	PSR81987.1	0	4205.6	PSR81987.1 pyrABCN [Coniella lustricola]	O93937|PYR1_EMENI	0	3421	Protein pyrABCN OS=Emericella nidulans (strain FGSC A4 / ATCC 38163 / CBS 112.46 / NRRL 194 / M139) OX=227321 GN=pyrABCN PE=3 SV=2
Cdip_01046 [mRNA] [translate_table: standard]	1197	-	-	-	-	GO:0006811(ion transport),GO:0055085(transmembrane transport)	GO:0016020(membrane)	GO:0005216(ion channel activity)	-	PSR81986.1	0	1983.4	PSR81986.1 hypothetical protein BD289DRAFT_371964 [Coniella lustricola]	Q5A2J7|YVC1_CANAL	8.18e-16	86.3	Calcium channel YVC1 OS=Candida albicans (strain SC5314 / ATCC MYA-2876) OX=237561 GN=YVC1 PE=2 SV=2
Cdip_01047 [mRNA] [translate_table: standard]	834	-	-	-	-	-	-	-	-	PSR81984.1	1.8e-243	848.2	PSR81984.1 hypothetical protein BD289DRAFT_484131 [Coniella lustricola]	-	-	-	-
Cdip_01048 [mRNA] [translate_table: standard]	375	-	-	-	-	GO:0009966(regulation of signal transduction)	-	-	K17606 IGBP1, TAP42; immunoglobulin-binding protein 1	PSR81983.1	3.8e-169	600.1	PSR81983.1 TAP42-like family protein [Coniella lustricola]	Q9Y7T1|YCJ5_SCHPO	2.23e-48	169	Uncharacterized protein C63.05 OS=Schizosaccharomyces pombe (strain 972 / ATCC 24843) OX=284812 GN=SPCC63.05 PE=3 SV=1
Cdip_01049 [mRNA] [translate_table: standard]	1548	KOG0701	1.22e-52	206	RNA processing and modification	GO:0006396(RNA processing)	-	GO:0016891(endoribonuclease activity, producing 5'-phosphomonoesters),GO:0004525(ribonuclease III activity),GO:0003677(DNA binding),GO:0005524(ATP binding),GO:0016787(hydrolase activity)	K11592 DICER1, DCR1; endoribonuclease Dicer [EC:3.1.26.-]	PSR81982.1	0	2668.6	PSR81982.1 ATP-dependent helicase DCL-1 [Coniella lustricola]	Q2VF19|DCL1_CRYPA	0	2371	Dicer-like protein 1 OS=Cryphonectria parasitica OX=5116 GN=DCL-1 PE=3 SV=1
Cdip_01050 [mRNA] [translate_table: standard]	754	-	-	-	-	-	-	-	-	PSR81981.1	5e-136	491.1	PSR81981.1 hypothetical protein BD289DRAFT_484128 [Coniella lustricola]	-	-	-	-
Cdip_01051 [mRNA] [translate_table: standard]	310	-	-	-	-	-	-	GO:0003723(RNA binding),GO:0003743(translation initiation factor activity),GO:0003676(nucleic acid binding)	K03237 EIF2S1; translation initiation factor 2 subunit 1	PSR81980.1	6.6e-167	592.4	PSR81980.1 translation initiation factor 2, alpha subunit [Coniella lustricola]	P56286|IF2A_SCHPO	1.09e-145	415	Eukaryotic translation initiation factor 2 subunit alpha OS=Schizosaccharomyces pombe (strain 972 / ATCC 24843) OX=284812 GN=tif211 PE=1 SV=1
Cdip_01052 [mRNA] [translate_table: standard]	556	-	-	-	-	GO:0046907(intracellular transport)	-	-	-	PSR81979.1	5.9e-126	457.2	PSR81979.1 hypothetical protein BD289DRAFT_484126 [Coniella lustricola]	G0S8I1|NUP56_CHATD	3.25e-48	178	Nucleoporin NUP56 OS=Chaetomium thermophilum (strain DSM 1495 / CBS 144.50 / IMI 039719) OX=759272 GN=NUP56 PE=3 SV=1
Cdip_01053 [mRNA] [translate_table: standard]	902	KOG4150	5.38e-121	394	RNA processing and modification	-	-	-	K06877 K06877; DEAD/DEAH box helicase domain-containing protein	PSR81978.1	0	1312.7	PSR81978.1 P-loop containing nucleoside triphosphate hydrolase protein [Coniella lustricola]	Q05549|HRQ1_YEAST	2.28e-120	394	ATP-dependent helicase HRQ1 OS=Saccharomyces cerevisiae (strain ATCC 204508 / S288c) OX=559292 GN=HRQ1 PE=1 SV=1
Cdip_01054 [mRNA] [translate_table: standard]	251	KOG3365	3.69e-06	47	Energy production and conversion	GO:0022904(respiratory electron transport chain)	GO:0005747(mitochondrial respiratory chain complex I)	-	K03949 NDUFA5; NADH dehydrogenase (ubiquinone) 1 alpha subcomplex subunit 5	PSR81977.1	8.1e-99	365.9	PSR81977.1 ETC complex I subunit conserved region-domain-containing protein [Coniella lustricola]	P24919|NDUA5_NEUCR	7.09e-61	196	NADH-ubiquinone oxidoreductase 29.9 kDa subunit, mitochondrial OS=Neurospora crassa (strain ATCC 24698 / 74-OR23-1A / CBS 708.71 / DSM 1257 / FGSC 987) OX=367110 GN=nuo-32 PE=1 SV=1
Cdip_01055 [mRNA] [translate_table: standard]	306	-	-	-	-	-	GO:0016020(membrane)	-	-	PSR81976.1	2.6e-155	553.9	PSR81976.1 hypothetical protein BD289DRAFT_371937 [Coniella lustricola]	Q9P6P8|YIP4_SCHPO	3.52e-37	135	Protein YIP4 OS=Schizosaccharomyces pombe (strain 972 / ATCC 24843) OX=284812 GN=SPAC644.13c PE=1 SV=1
Cdip_01056 [mRNA] [translate_table: standard]	657	-	-	-	-	-	-	GO:0005515(protein binding)	-	PSR81975.1	7.5e-245	852.4	PSR81975.1 hypothetical protein BD289DRAFT_349690, partial [Coniella lustricola]	-	-	-	-
Cdip_01057 [mRNA] [translate_table: standard]	544	KOG1034	4.29e-29	121	Transcription	-	-	GO:0005515(protein binding)	K11462 EED; polycomb protein EED	PSR81974.1	4.5e-304	1048.9	PSR81974.1 WD40-repeat-containing domain protein [Coniella lustricola]	Q24338|ESC_DROME	1.26e-26	115	Polycomb protein esc OS=Drosophila melanogaster OX=7227 GN=esc PE=1 SV=1
Cdip_01058 [mRNA] [translate_table: standard]	544	-	-	-	-	-	-	-	-	PSR81973.1	4.6e-115	421	PSR81973.1 hypothetical protein BD289DRAFT_350847, partial [Coniella lustricola]	-	-	-	-
Cdip_01059 [mRNA] [translate_table: standard]	369	KOG0770	9.89e-115	339	Energy production and conversion	-	-	-	-	PSR81972.1	3.7e-185	653.3	PSR81972.1 putative mitochondrial carrier protein [Coniella lustricola]	Q03829|YM39_YEAST	4.19e-114	339	Uncharacterized mitochondrial carrier YMR166C OS=Saccharomyces cerevisiae (strain ATCC 204508 / S288c) OX=559292 GN=YMR166C PE=1 SV=1
Cdip_01060 [mRNA] [translate_table: standard]	187	-	-	-	-	-	-	-	K09648 IMP2; mitochondrial inner membrane protease subunit 2 [EC:3.4.21.-]	PSR81971.1	2.2e-93	347.4	PSR81971.1 mitochondrial inner membrane protease subunit-like protein [Coniella lustricola]	Q9UST2|IMP2L_SCHPO	4.67e-29	108	Mitochondrial inner membrane protease subunit 2 OS=Schizosaccharomyces pombe (strain 972 / ATCC 24843) OX=284812 GN=SPBC336.13c PE=3 SV=1
Cdip_01061 [mRNA] [translate_table: standard]	1091	-	-	-	-	-	-	-	-	PSR81970.1	0	1476.5	PSR81970.1 hypothetical protein BD289DRAFT_438293 [Coniella lustricola]	-	-	-	-
Cdip_01062 [mRNA] [translate_table: standard]	508	-	-	-	-	GO:0055114(oxidation-reduction process)	GO:0016021(integral component of membrane)	GO:0016491(oxidoreductase activity),GO:0004506(squalene monooxygenase activity),GO:0050660(flavin adenine dinucleotide binding)	K00511 SQLE, ERG1; squalene monooxygenase [EC:1.14.14.17]	PSR81969.1	4.6e-266	922.5	PSR81969.1 squalene epoxidase-domain-containing protein [Coniella lustricola]	Q92206|ERG1_CANAL	1.62e-117	358	Squalene monooxygenase OS=Candida albicans (strain SC5314 / ATCC MYA-2876) OX=237561 GN=ERG1 PE=1 SV=1
Cdip_01063 [mRNA] [translate_table: standard]	429	-	-	-	-	-	-	-	K00729 ALG5; dolichyl-phosphate beta-glucosyltransferase [EC:2.4.1.117]	PSR81967.1	1.1e-223	781.6	PSR81967.1 family 2 glycosyltransferase [Coniella lustricola]	O60061|ALG5_SCHPO	3.47e-77	245	Dolichyl-phosphate beta-glucosyltransferase OS=Schizosaccharomyces pombe (strain 972 / ATCC 24843) OX=284812 GN=alg5 PE=3 SV=1
Cdip_01064 [mRNA] [translate_table: standard]	1006	KOG2175	1.2e-96	326	Carbohydrate transport and metabolism	-	-	-	K17491 SMEK, PPP4R3; protein phosphatase 4 regulatory subunit 3	ROW05609.1	0	1251.1	ROW05609.1 hypothetical protein VSDG_00141 [Valsa sordida]	Q9Y7J8|YGL1_SCHPO	2.62e-135	431	Uncharacterized protein C216.01c OS=Schizosaccharomyces pombe (strain 972 / ATCC 24843) OX=284812 GN=SPBC216.01c PE=2 SV=3
Cdip_01065 [mRNA] [translate_table: standard]	604	-	-	-	-	GO:0005975(carbohydrate metabolic process)	-	GO:0003824(catalytic activity)	K01182 IMA, malL; oligo-1,6-glucosidase [EC:3.2.1.10]	PSS00612.1	0	1129	PSS00612.1 glycoside hydrolase superfamily [Coniella lustricola]	Q9P6J3|MALT_SCHPO	0	528	Alpha-glucosidase OS=Schizosaccharomyces pombe (strain 972 / ATCC 24843) OX=284812 GN=mal1 PE=2 SV=1
Cdip_01066 [mRNA] [translate_table: standard]	299	-	-	-	-	GO:0006355(regulation of transcription, DNA-templated)	-	GO:0003700(DNA-binding transcription factor activity)	-	PSS00614.1	5.2e-68	263.8	PSS00614.1 hypothetical protein BD289DRAFT_450197 [Coniella lustricola]	P0C5H8|KAPC_EMENI	5.85e-22	96.3	Putative transcription factor kapC OS=Emericella nidulans (strain FGSC A4 / ATCC 38163 / CBS 112.46 / NRRL 194 / M139) OX=227321 GN=kapC PE=3 SV=1
Cdip_01067 [mRNA] [translate_table: standard]	762	-	-	-	-	-	-	-	K11672 ACTR5, ARP5, INO80M; actin-related protein 5	PSS00615.1	0	1349.7	PSS00615.1 actin-like ATPase domain-containing protein [Coniella lustricola]	Q9Y7X8|ARP5_SCHPO	0	547	Actin-like protein arp5 OS=Schizosaccharomyces pombe (strain 972 / ATCC 24843) OX=284812 GN=arp5 PE=1 SV=1
Cdip_01068 [mRNA] [translate_table: standard]	315	KOG0873	1.43e-123	357	Lipid transport and metabolism	GO:0008610(lipid biosynthetic process),GO:0055114(oxidation-reduction process)	-	GO:0005506(iron ion binding),GO:0016491(oxidoreductase activity)	-	PSS00617.1	2.8e-165	587	PSS00617.1 methylsterol monooxygenase [Coniella lustricola]	O59933|MSMO_CANAL	9.65e-124	359	Methylsterol monooxygenase OS=Candida albicans (strain SC5314 / ATCC MYA-2876) OX=237561 GN=ERG25 PE=3 SV=1
Cdip_01069 [mRNA] [translate_table: standard]	673	-	-	-	-	-	-	-	K18158 NCA2; nuclear control of ATPase protein 2	PSS00618.1	0	1200.3	PSS00618.1 ATP synthase regulation protein NCA2-domain-containing protein [Coniella lustricola]	O74963|NCA2_SCHPO	1.98e-61	218	Nuclear control of ATPase protein 2 OS=Schizosaccharomyces pombe (strain 972 / ATCC 24843) OX=284812 GN=nca2 PE=3 SV=1
Cdip_01070 [mRNA] [translate_table: standard]	272	-	-	-	-	-	-	GO:0003924(GTPase activity),GO:0005525(GTP binding)	K07901 RAB8A, MEL; Ras-related protein Rab-8A	PSS00619.1	2e-103	381.3	PSS00619.1 GTP-binding protein SAS1 [Coniella lustricola]	P17609|YPT2_SCHPO	1.9e-102	300	GTP-binding protein ypt2 OS=Schizosaccharomyces pombe (strain 972 / ATCC 24843) OX=284812 GN=ypt2 PE=3 SV=1
Cdip_01071 [mRNA] [translate_table: standard]	533	-	-	-	-	-	-	-	-	PSS00620.1	4.4e-179	633.6	PSS00620.1 hypothetical protein BD289DRAFT_423509 [Coniella lustricola]	-	-	-	-
Cdip_01072 [mRNA] [translate_table: standard]	754	-	-	-	-	-	-	GO:0005524(ATP binding)	K14575 AFG2, DRG1, SPATA5; AAA family ATPase	PSS00621.1	0	1349.7	PSS00621.1 P-loop containing nucleoside triphosphate hydrolase protein [Coniella lustricola]	O60058|AFG2_SCHPO	1.16e-97	323	ATPase family gene 2 protein OS=Schizosaccharomyces pombe (strain 972 / ATCC 24843) OX=284812 GN=afg2 PE=3 SV=1
Cdip_01073 [mRNA] [translate_table: standard]	244	-	-	-	-	-	-	-	K11667 INO80C, IES6; INO80 complex subunit C	PSS00623.1	1.5e-76	292	PSS00623.1 hypothetical protein BD289DRAFT_423514 [Coniella lustricola]	Q9UTE8|IES6_SCHPO	1.2e-23	94.7	Chromatin-remodeling complex subunit ies6 OS=Schizosaccharomyces pombe (strain 972 / ATCC 24843) OX=284812 GN=ies6 PE=3 SV=1
Cdip_01074 [mRNA] [translate_table: standard]	366	-	-	-	-	-	-	GO:0003824(catalytic activity),GO:0050662(coenzyme binding)	-	KUI68189.1	3.7e-108	397.5	KUI68189.1 hypothetical protein VM1G_04470 [Valsa mali]	A0ST44|CTB6_CERNC	2.6e-37	140	Ketoreductase CTB6 OS=Cercospora nicotianae OX=29003 GN=CTB6 PE=2 SV=1
Cdip_01075 [mRNA] [translate_table: standard]	102	KOG1743	2.55e-22	85.9	Inorganic ion transport and metabolism	GO:0016192(vesicle-mediated transport)	-	-	-	XP_001223964.1	1.3e-42	177.9	XP_001223964.1 hypothetical protein CHGG_04750 [Chaetomium globosum CBS 148.51]	Q03554|GOT1_YEAST	1.08e-21	85.9	Protein transport protein GOT1 OS=Saccharomyces cerevisiae (strain ATCC 204508 / S288c) OX=559292 GN=GOT1 PE=1 SV=1
Cdip_01076 [mRNA] [translate_table: standard]	131	-	-	-	-	-	-	-	K05759 PFN; profilin	PSS00626.1	5.4e-62	242.7	PSS00626.1 profilin [Coniella lustricola]	P39825|PROF_SCHPO	2.76e-35	121	Profilin OS=Schizosaccharomyces pombe (strain 972 / ATCC 24843) OX=284812 GN=cdc3 PE=1 SV=1
Cdip_01077 [mRNA] [translate_table: standard]	652	-	-	-	-	-	-	-	-	PSS00627.1	9.7e-245	852	PSS00627.1 hypothetical protein BD289DRAFT_479325 [Coniella lustricola]	-	-	-	-
Cdip_01078 [mRNA] [translate_table: standard]	193	-	-	-	-	GO:0016192(vesicle-mediated transport)	GO:0016021(integral component of membrane)	-	K08516 YKT6; synaptobrevin homolog YKT6	PSS00628.1	3.9e-101	373.2	PSS00628.1 Longin-like domain-containing protein [Coniella lustricola]	O60073|YKT6_SCHPO	2.74e-75	227	Synaptobrevin homolog ykt6 OS=Schizosaccharomyces pombe (strain 972 / ATCC 24843) OX=284812 GN=ykt6 PE=3 SV=1
Cdip_01079 [mRNA] [translate_table: standard]	2003	-	-	-	-	-	-	GO:0003676(nucleic acid binding),GO:0005524(ATP binding)	K18664 SLH1; antiviral helicase SLH1 [EC:3.6.4.13]	PSS00629.1	0	3668.2	PSS00629.1 activating signal cointegrator 1 complex subunit 3 [Coniella lustricola]	O60072|MUG81_SCHPO	0	2014	Putative helicase mug81 OS=Schizosaccharomyces pombe (strain 972 / ATCC 24843) OX=284812 GN=mug81 PE=1 SV=1
Cdip_01080 [mRNA] [translate_table: standard]	255	-	-	-	-	-	-	GO:0003676(nucleic acid binding)	-	KUI69021.1	1.5e-60	238.8	KUI69021.1 hypothetical protein VM1G_04489 [Valsa mali]	-	-	-	-
Cdip_01081 [mRNA] [translate_table: standard]	436	-	-	-	-	-	-	-	-	PSS00631.1	1.8e-194	684.5	PSS00631.1 hypothetical protein BD289DRAFT_450212 [Coniella lustricola]	O13822|YEE6_SCHPO	4.33e-81	258	Uncharacterized oxidoreductase C19A8.06 OS=Schizosaccharomyces pombe (strain 972 / ATCC 24843) OX=284812 GN=SPAC19A8.06 PE=3 SV=1
Cdip_01082 [mRNA] [translate_table: standard]	235	KOG0859	1.09e-31	117	Intracellular trafficking, secretion, and vesicular transport	GO:0016192(vesicle-mediated transport)	GO:0016021(integral component of membrane)	-	K08515 VAMP7; vesicle-associated membrane protein 7	PSS00633.1	7.8e-112	409.1	PSS00633.1 synaptobrevin [Coniella lustricola]	Q9FMR5|VA714_ARATH	1.29e-30	115	Vesicle-associated membrane protein 714 OS=Arabidopsis thaliana OX=3702 GN=VAMP714 PE=1 SV=1
Cdip_01083 [mRNA] [translate_table: standard]	774	-	-	-	-	-	-	GO:0016817(hydrolase activity, acting on acid anhydrides)	K17675 SUPV3L1, SUV3; ATP-dependent RNA helicase SUPV3L1/SUV3 [EC:3.6.4.13]	PSS00634.1	0	1233.8	PSS00634.1 P-loop containing nucleoside triphosphate hydrolase protein [Coniella lustricola]	O94445|SUV3_SCHPO	2.41e-116	369	ATP-dependent RNA helicase suv3, mitochondrial OS=Schizosaccharomyces pombe (strain 972 / ATCC 24843) OX=284812 GN=suv3 PE=3 SV=1
Cdip_01084 [mRNA] [translate_table: standard]	246	KOG1415	5.63e-49	162	Posttranslational modification, protein turnover, chaperones	GO:0006511(ubiquitin-dependent protein catabolic process)	GO:0005622(intracellular)	GO:0004843(thiol-dependent ubiquitin-specific protease activity)	K05609 UCHL3, YUH1; ubiquitin carboxyl-terminal hydrolase L3 [EC:3.4.19.12]	PSS00635.1	1.5e-126	458	PSS00635.1 hypothetical protein BD289DRAFT_479332 [Coniella lustricola]	Q9JKB1|UCHL3_MOUSE	7.35e-49	163	Ubiquitin carboxyl-terminal hydrolase isozyme L3 OS=Mus musculus OX=10090 GN=Uchl3 PE=1 SV=2
Cdip_01085 [mRNA] [translate_table: standard]	284	-	-	-	-	-	-	-	K00275 pdxH, PNPO; pyridoxamine 5'-phosphate oxidase [EC:1.4.3.5]	PSS00636.1	3.4e-117	427.2	PSS00636.1 hypothetical protein BD289DRAFT_450216 [Coniella lustricola]	Q9UTQ1|PDX3_SCHPO	7.81e-67	211	Probable pyridoxamine 5'-phosphate oxidase OS=Schizosaccharomyces pombe (strain 972 / ATCC 24843) OX=284812 GN=SPAC1093.02 PE=3 SV=1
Cdip_01086 [mRNA] [translate_table: standard]	294	-	-	-	-	-	-	-	-	PSS00637.1	1.4e-142	511.5	PSS00637.1 hypothetical protein BD289DRAFT_360898 [Coniella lustricola]	-	-	-	-
Cdip_01087 [mRNA] [translate_table: standard]	1002	-	-	-	-	-	-	-	-	PSS00639.1	4.2e-122	445.3	PSS00639.1 hypothetical protein BD289DRAFT_471471 [Coniella lustricola]	-	-	-	-
Cdip_01088 [mRNA] [translate_table: standard]	599	-	-	-	-	-	-	-	-	PSS00640.1	1.8e-72	279.6	PSS00640.1 hypothetical protein BD289DRAFT_450219 [Coniella lustricola]	-	-	-	-
Cdip_01089 [mRNA] [translate_table: standard]	855	KOG0101	1.46e-11	69.7	Posttranslational modification, protein turnover, chaperones	-	-	-	-	PSS00642.1	0	1148.3	PSS00642.1 hypothetical protein BD289DRAFT_360782 [Coniella lustricola]	O43301|HS12A_HUMAN	6.19e-11	69.7	Heat shock 70 kDa protein 12A OS=Homo sapiens OX=9606 GN=HSPA12A PE=1 SV=2
Cdip_01090 [mRNA] [translate_table: standard]	125	-	-	-	-	-	-	-	K18174 COA2; cytochrome c oxidase assembly factor 2	PSS00643.1	1e-57	228.4	PSS00643.1 hypothetical protein BD289DRAFT_479338 [Coniella lustricola]	-	-	-	-
Cdip_01091 [mRNA] [translate_table: standard]	367	KOG0372	3.81e-72	228	Signal transduction mechanisms; Carbohydrate transport and metabolism	-	-	GO:0016787(hydrolase activity)	-	PSS00645.1	8.9e-187	658.7	PSS00645.1 Metallo-dependent phosphatase-like protein [Coniella lustricola]	P48529|PPX1_ARATH	1.62e-71	228	Serine/threonine-protein phosphatase PP-X isozyme 1 OS=Arabidopsis thaliana OX=3702 GN=PPX1 PE=1 SV=1
Cdip_01092 [mRNA] [translate_table: standard]	246	-	-	-	-	-	-	GO:0046872(metal ion binding)	-	PSS00646.1	9.2e-63	246.1	PSS00646.1 hypothetical protein BD289DRAFT_479340 [Coniella lustricola]	-	-	-	-
Cdip_01093 [mRNA] [translate_table: standard]	354	-	-	-	-	-	-	-	K19562 BIO3-BIO1; bifunctional dethiobiotin synthetase / adenosylmethionine---8-amino-7-oxononanoate aminotransferase [EC:6.3.3.3 2.6.1.62]	PSS00648.1	3.1e-59	235	PSS00648.1 hypothetical protein BD289DRAFT_18015 [Coniella lustricola]	-	-	-	-
Cdip_01094 [mRNA] [translate_table: standard]	314	KOG3346	6.27e-24	98.6	General function prediction only	-	-	-	-	PSS00649.1	5.2e-79	300.4	PSS00649.1 phosphatidylethanolamine-binding protein [Coniella lustricola]	P14306|CPYI_YEAST	2.66e-23	98.6	Carboxypeptidase Y inhibitor OS=Saccharomyces cerevisiae (strain ATCC 204508 / S288c) OX=559292 GN=TFS1 PE=1 SV=2
Cdip_01095 [mRNA] [translate_table: standard]	230	-	-	-	-	GO:0055114(oxidation-reduction process)	-	GO:0008121(ubiquinol-cytochrome-c reductase activity),GO:0016491(oxidoreductase activity),GO:0051537(2 iron, 2 sulfur cluster binding)	K00411 UQCRFS1, RIP1, petA; ubiquinol-cytochrome c reductase iron-sulfur subunit [EC:1.10.2.2]	PSS00650.1	3.1e-113	413.7	PSS00650.1 Rieske [2Fe-2S] iron-sulfur domain-containing protein [Coniella lustricola]	P07056|UCRI_NEUCR	1.33e-123	352	Cytochrome b-c1 complex subunit Rieske, mitochondrial OS=Neurospora crassa (strain ATCC 24698 / 74-OR23-1A / CBS 708.71 / DSM 1257 / FGSC 987) OX=367110 GN=NCU06606 PE=3 SV=1
Cdip_01096 [mRNA] [translate_table: standard]	1152	KOG1897	8.03e-130	425	Replication, recombination and repair	-	GO:0005634(nucleus)	GO:0003676(nucleic acid binding)	K10610 DDB1; DNA damage-binding protein 1	PSS00651.1	0	2112.8	PSS00651.1 mono-functional DNA-alkylating methyl methanesulfonate N-term-domain-containing protein [Coniella lustricola]	Q6L4S0|DDB1_ORYSJ	6.98e-132	432	DNA damage-binding protein 1 OS=Oryza sativa subsp. japonica OX=39947 GN=DBB1 PE=1 SV=1
Cdip_01097 [mRNA] [translate_table: standard]	745	-	-	-	-	-	-	-	-	PSS00652.1	0	1327.4	PSS00652.1 hypothetical protein BD289DRAFT_458445 [Coniella lustricola]	-	-	-	-
Cdip_01098 [mRNA] [translate_table: standard]	399	KOG2195	3.98e-101	306	Inorganic ion transport and metabolism; General function prediction only; Posttranslational modification, protein turnover, chaperones	-	-	-	K05994 E3.4.11.10; bacterial leucyl aminopeptidase [EC:3.4.11.10]	PSS00653.1	1.2e-208	731.5	PSS00653.1 leucine aminopeptidase 1 [Coniella lustricola]	E3QQU9|LAP1_COLGM	0	573	Leucine aminopeptidase 1 OS=Colletotrichum graminicola (strain M1.001 / M2 / FGSC 10212) OX=645133 GN=LAP1 PE=3 SV=1
Cdip_01099 [mRNA] [translate_table: standard]	403	KOG1604	1.37e-44	159	Carbohydrate transport and metabolism	GO:0005975(carbohydrate metabolic process)	-	GO:0016853(isomerase activity)	K01785 galM, GALM; aldose 1-epimerase [EC:5.1.3.3]	PSS00654.1	4.5e-216	756.1	PSS00654.1 aldose 1-epimerase [Coniella lustricola]	D4AMB9|GALM_ARTBC	3.94e-135	397	Probable aldose 1-epimerase ARB_05372 OS=Arthroderma benhamiae (strain ATCC MYA-4681 / CBS 112371) OX=663331 GN=ARB_05372 PE=1 SV=1
Cdip_01100 [mRNA] [translate_table: standard]	257	-	-	-	-	-	-	-	-	PSS00655.1	3.4e-07	61.6	PSS00655.1 hypothetical protein BD289DRAFT_423586 [Coniella lustricola]	-	-	-	-
Cdip_01101 [mRNA] [translate_table: standard]	468	KOG0819	1.45e-62	211	Intracellular trafficking, secretion, and vesicular transport	-	-	GO:0005509(calcium ion binding),GO:0005544(calcium-dependent phospholipid binding)	K17095 ANXA7_11; annexin A7/11	PSS00656.1	5.3e-160	570.1	PSS00656.1 hypothetical protein BD289DRAFT_382723 [Coniella lustricola]	Q92125|ANXA7_XENLA	6.98e-62	213	Annexin A7 OS=Xenopus laevis OX=8355 GN=anxa7 PE=2 SV=1
Cdip_01102 [mRNA] [translate_table: standard]	626	-	-	-	-	-	-	-	-	PSS00658.1	4.6e-236	823.2	PSS00658.1 hypothetical protein BD289DRAFT_450233 [Coniella lustricola]	-	-	-	-
Cdip_01103 [mRNA] [translate_table: standard]	1033	-	-	-	-	-	-	-	-	PSS00660.1	3.9e-171	608.2	PSS00660.1 hypothetical protein BD289DRAFT_479351 [Coniella lustricola]	-	-	-	-
Cdip_01104 [mRNA] [translate_table: standard]	415	-	-	-	-	GO:0055085(transmembrane transport)	GO:0016021(integral component of membrane)	-	-	PSS00662.1	1.4e-159	568.5	PSS00662.1 MFS multidrug transporter-like protein [Coniella lustricola]	P76628|YGAY_ECOLI	6.99e-38	144	Putative uncharacterized transporter YgaY OS=Escherichia coli (strain K12) OX=83333 GN=ygaY PE=5 SV=2
Cdip_01105 [mRNA] [translate_table: standard]	388	-	-	-	-	-	-	-	-	PSS00665.1	8.5e-79	300.1	PSS00665.1 hypothetical protein BD289DRAFT_450237 [Coniella lustricola]	-	-	-	-
Cdip_01106 [mRNA] [translate_table: standard]	572	KOG4389	7.67e-60	210	Signal transduction mechanisms	-	-	-	-	PSS00666.1	1.3e-272	944.5	PSS00666.1 triacylglycerol lipase [Coniella lustricola]	P79066|LIP1_GEOFE	6.62e-70	238	Lipase 1 OS=Geotrichum fermentans OX=44066 GN=LIP1 PE=1 SV=1
Cdip_01107 [mRNA] [translate_table: standard]	252	-	-	-	-	-	-	-	-	PSS00667.1	2.6e-137	493.8	PSS00667.1 hypothetical protein BD289DRAFT_360916 [Coniella lustricola]	Q09788|ASL1_SCHPO	7.46e-29	117	Alkali-sensitive linkage protein 1 OS=Schizosaccharomyces pombe (strain 972 / ATCC 24843) OX=284812 GN=asl1 PE=1 SV=1
Cdip_01108 [mRNA] [translate_table: standard]	529	-	-	-	-	-	-	-	-	-	-	-	-	-	-	-	-
Cdip_01109 [mRNA] [translate_table: standard]	802	-	-	-	-	-	-	-	-	PSS00670.1	5.9e-244	849.7	PSS00670.1 hypothetical protein BD289DRAFT_450241 [Coniella lustricola]	O48963|PHOT1_ARATH	1.61e-17	91.3	Phototropin-1 OS=Arabidopsis thaliana OX=3702 GN=PHOT1 PE=1 SV=1
Cdip_01110 [mRNA] [translate_table: standard]	413	-	-	-	-	-	-	-	-	PSS00671.1	1.6e-35	156.4	PSS00671.1 hypothetical protein BD289DRAFT_18758 [Coniella lustricola]	-	-	-	-
Cdip_01111 [mRNA] [translate_table: standard]	698	-	-	-	-	-	-	-	-	PSS00674.1	3.1e-204	717.6	PSS00674.1 hypothetical protein BD289DRAFT_18922 [Coniella lustricola]	-	-	-	-
Cdip_01112 [mRNA] [translate_table: standard]	841	KOG0730	1.31e-15	82.4	Posttranslational modification, protein turnover, chaperones	-	-	GO:0005524(ATP binding)	-	PSS00675.1	0	1235.3	PSS00675.1 hypothetical protein BD289DRAFT_450244 [Coniella lustricola]	Q20748|ATAD3_CAEEL	6.83e-10	66.2	ATPase family AAA domain-containing protein 3 OS=Caenorhabditis elegans OX=6239 GN=atad-3 PE=1 SV=2
Cdip_01113 [mRNA] [translate_table: standard]	1043	-	-	-	-	GO:0006094(gluconeogenesis)	-	GO:0003941(L-serine ammonia-lyase activity),GO:0051539(4 iron, 4 sulfur cluster binding)	-	PSS00676.1	0	1176	PSS00676.1 serine dehydratase alpha chain-domain-containing protein [Coniella lustricola]	O86564|SDHL_STRCO	9.32e-65	229	L-serine dehydratase OS=Streptomyces coelicolor (strain ATCC BAA-471 / A3(2) / M145) OX=100226 GN=sdaA PE=3 SV=1
Cdip_01114 [mRNA] [translate_table: standard]	308	KOG3153	8.01e-34	125	Coenzyme transport and metabolism	GO:0009229(thiamine diphosphate biosynthetic process)	-	GO:0004788(thiamine diphosphokinase activity),GO:0005524(ATP binding),GO:0030975(thiamine binding)	K00949 thiN, TPK1, THI80; thiamine pyrophosphokinase [EC:2.7.6.2]	PSS00678.1	5.3e-116	423.3	PSS00678.1 thiamine pyrophosphokinase [Coniella lustricola]	Q9H3S4|TPK1_HUMAN	3.4e-33	125	Thiamin pyrophosphokinase 1 OS=Homo sapiens OX=9606 GN=TPK1 PE=1 SV=1
Cdip_01115 [mRNA] [translate_table: standard]	790	-	-	-	-	GO:0005975(carbohydrate metabolic process)	-	GO:0004553(hydrolase activity, hydrolyzing O-glycosyl compounds)	-	PSS00679.1	0	1500.3	PSS00679.1 beta-glucosidase-related glycosidase [Coniella lustricola]	Q2U325|BGLG_ASPOR	0	1176	Probable beta-glucosidase G OS=Aspergillus oryzae (strain ATCC 42149 / RIB 40) OX=510516 GN=bglG PE=3 SV=1
Cdip_01116 [mRNA] [translate_table: standard]	356	KOG4149	4.85e-44	158	Function unknown	-	-	-	K17782 MIA40, CHCHD4; mitochondrial intermembrane space import and assembly protein 40	PSS00680.1	1.1e-88	332.8	PSS00680.1 hypothetical protein BD289DRAFT_465095 [Coniella lustricola]	Q4IK03|MIA40_GIBZE	2.63e-88	273	Mitochondrial intermembrane space import and assembly protein 40 OS=Gibberella zeae (strain PH-1 / ATCC MYA-4620 / FGSC 9075 / NRRL 31084) OX=229533 GN=MIA40 PE=3 SV=2
Cdip_01117 [mRNA] [translate_table: standard]	237	-	-	-	-	-	-	-	-	PSS00681.1	4.7e-56	223.8	PSS00681.1 hypothetical protein BD289DRAFT_19072 [Coniella lustricola]	-	-	-	-
Cdip_01118 [mRNA] [translate_table: standard]	817	-	-	-	-	-	-	-	-	PSS00682.1	1.5e-125	456.4	PSS00682.1 Myb/SANT-like DNA-binding domain-domain-containing protein [Coniella lustricola]	-	-	-	-
Cdip_01119 [mRNA] [translate_table: standard]	434	KOG1339	4.95e-32	127	Posttranslational modification, protein turnover, chaperones	-	-	-	-	PSS00683.1	1.4e-202	711.4	PSS00683.1 eukaryotic aspartyl protease [Coniella lustricola]	C5PEI9|PEPA_COCP7	1.85e-108	330	Aspartic protease PEP3 OS=Coccidioides posadasii (strain C735) OX=222929 GN=PEP3 PE=3 SV=1
Cdip_01120 [mRNA] [translate_table: standard]	587	KOG0254	1.06e-67	231	General function prediction only	GO:0055085(transmembrane transport)	GO:0016021(integral component of membrane)	GO:0022857(transmembrane transporter activity)	-	PSS00685.1	0	1095.1	PSS00685.1 sugar transporter [Coniella lustricola]	B8MYS7|MF127_ASPFN	1.29e-73	247	MFS glucose transporter mfs1 OS=Aspergillus flavus (strain ATCC 200026 / FGSC A1120 / NRRL 3357 / JCM 12722 / SRRC 167) OX=332952 GN=mfs1 PE=2 SV=1
Cdip_01121 [mRNA] [translate_table: standard]	105	-	-	-	-	-	-	-	-	PSS00687.1	2.7e-48	196.8	PSS00687.1 hypothetical protein BD289DRAFT_450253 [Coniella lustricola]	-	-	-	-
Cdip_01122 [mRNA] [translate_table: standard]	270	-	-	-	-	-	-	-	-	PSS00688.1	9.1e-88	329.3	PSS00688.1 hypothetical protein BD289DRAFT_19258 [Coniella lustricola]	-	-	-	-
Cdip_01123 [mRNA] [translate_table: standard]	568	KOG0254	5.53e-30	125	General function prediction only	GO:0055085(transmembrane transport)	GO:0016021(integral component of membrane)	GO:0022857(transmembrane transporter activity)	-	PSS00689.1	2.3e-290	1003.4	PSS00689.1 putative MFS lactose permease [Coniella lustricola]	P07921|LACP_KLULA	2.54e-78	261	Lactose permease OS=Kluyveromyces lactis (strain ATCC 8585 / CBS 2359 / DSM 70799 / NBRC 1267 / NRRL Y-1140 / WM37) OX=284590 GN=LAC12 PE=3 SV=1
Cdip_01124 [mRNA] [translate_table: standard]	427	-	-	-	-	-	-	-	-	PSS00691.1	1.5e-121	442.2	PSS00691.1 hypothetical protein BD289DRAFT_19539 [Coniella lustricola]	-	-	-	-
Cdip_01125 [mRNA] [translate_table: standard]	1265	-	-	-	-	GO:0000160(phosphorelay signal transduction system)	-	-	-	PSS00693.1	0	2202.9	PSS00693.1 aerobic respiration control sensor protein arcB [Coniella lustricola]	Q86CZ2|DHKK_DICDI	8.01e-41	168	Hybrid signal transduction histidine kinase K OS=Dictyostelium discoideum OX=44689 GN=dhkK PE=1 SV=1
Cdip_01126 [mRNA] [translate_table: standard]	229	-	-	-	-	-	-	-	-	PSS00694.1	3e-100	370.5	PSS00694.1 hypothetical protein BD289DRAFT_471509 [Coniella lustricola]	-	-	-	-
Cdip_01127 [mRNA] [translate_table: standard]	449	-	-	-	-	-	-	GO:0005525(GTP binding)	-	PSS00695.1	9.3e-162	575.9	PSS00695.1 P-loop containing nucleoside triphosphate hydrolase protein [Coniella lustricola]	-	-	-	-
Cdip_01128 [mRNA] [translate_table: standard]	1008	-	-	-	-	-	-	GO:0005524(ATP binding)	K11269 CTF18, CHL12; chromosome transmission fidelity protein 18	PSS00697.1	0	1592.8	PSS00697.1 chromosome transmission fidelity protein 18 [Coniella lustricola]	P0C1D3|CTF18_EMENI	0	689	Chromosome transmission fidelity protein 18 OS=Emericella nidulans (strain FGSC A4 / ATCC 38163 / CBS 112.46 / NRRL 194 / M139) OX=227321 GN=ctf18 PE=3 SV=1
Cdip_01129 [mRNA] [translate_table: standard]	412	-	-	-	-	-	-	-	-	PSS00698.1	2.8e-88	331.6	PSS00698.1 hypothetical protein BD289DRAFT_479381 [Coniella lustricola]	-	-	-	-
Cdip_01130 [mRNA] [translate_table: standard]	582	-	-	-	-	-	-	GO:0016787(hydrolase activity)	K01487 E3.5.4.3, guaD; guanine deaminase [EC:3.5.4.3]	PSS00699.1	3.8e-216	756.9	PSS00699.1 hypothetical protein BD289DRAFT_402513 [Coniella lustricola]	O14057|GUAD_SCHPO	1.37e-109	341	Probable guanine deaminase OS=Schizosaccharomyces pombe (strain 972 / ATCC 24843) OX=284812 GN=SPCC1672.03c PE=3 SV=1
Cdip_01131 [mRNA] [translate_table: standard]	2102	-	-	-	-	GO:0055114(oxidation-reduction process)	-	GO:0004318(enoyl-[acyl-carrier-protein] reductase (NADH) activity)	K00668 FAS1; fatty acid synthase subunit beta, fungi type [EC:2.3.1.86]	PSS00700.1	0	4087.7	PSS00700.1 malonyltransferase-like protein [Coniella lustricola]	P34229|FAS1_YARLI	0	2559	Fatty acid synthase subunit beta OS=Yarrowia lipolytica (strain CLIB 122 / E 150) OX=284591 GN=FAS1 PE=3 SV=2
Cdip_01132 [mRNA] [translate_table: standard]	1858	-	-	-	-	-	-	GO:0000287(magnesium ion binding),GO:0008897(holo-[acyl-carrier-protein] synthase activity)	K00667 FAS2; fatty acid synthase subunit alpha, fungi type [EC:2.3.1.86]	PSS00702.1	0	3348.1	PSS00702.1 fatty acid synthase alpha subunit [Coniella lustricola]	P15368|FAS2_PENPA	0	2912	Fatty acid synthase subunit alpha OS=Penicillium patulum OX=5078 GN=FAS2 PE=3 SV=1
[truncated: 8,271 more rows]

## Sheet: Table S4
		Supplementary Table S4. Repeatitive sequence statistic of C. diplodiella
[truncated: 8 more rows]

[truncated: 9 more sheets: Table S5, Table S6, Table S7, Table S8, Table S9, Table S10, Table S11, Table S12, Table S13]
